# Supplementary material for: Strains Colonizing Different Intestinal Sites within an Individual Are Derived from a Single Founder Population
Source: mBio. 2023 Jan 31;14(1):e03456-22. doi: 10.1128/mbio.03456-22 (PMC9972980; doi:10.1128/mbio.03456-22)
Supplement: TABLE S1 [file mbio.03456-22-s0006.xlsx]

## Sheet: Table S1a - Metagenomic data us
SRA_id	Patient_ID	GI_location	#_nonhuman_reads	Sequencing_depth_[Gbp]	Patients_group	Cohort_type_antibiotics_or_not
ERS2664666	p5	Cecum lumen	28526288	2.2821	no intervention group - naive	None-antibiotics cohort
ERS2664667	p5	Descending colon lumen	6971288	0.557703	no intervention group - naive	None-antibiotics cohort
ERS2664665	p5	Terminal ileum lumen	22696108	1.81569	no intervention group - naive	None-antibiotics cohort
ERS2664785	p519	Descending colon lumen	10582822	0.846626	probiotics without antibiotics group - during intervention	None-antibiotics cohort
ERS2664783	p519	Terminal ileum lumen	14593716	1.1675	probiotics without antibiotics group - during intervention	None-antibiotics cohort
ERS2664853	p602	Cecum lumen	9095484	0.727639	aFMT group - post antibiotics	immediately after antibiotics
ERS2664854	p602	Descending colon lumen	1755804	0.140464	aFMT group - post antibiotics	immediately after antibiotics
ERS2664852	p602	Terminal ileum lumen	8725426	0.698034	aFMT group - post antibiotics	immediately after antibiotics
ERS2664965	p605	Cecum lumen	15386472	1.23092	aFMT group - post antibiotics	immediately after antibiotics
ERS2664966	p605	Descending colon lumen	8242582	0.659407	aFMT group - post antibiotics	immediately after antibiotics
ERS2664964	p605	Terminal ileum lumen	9356468	0.748517	aFMT group - post antibiotics	immediately after antibiotics
ERS2665003	p606	Cecum lumen	2172518	0.173801	aFMT group - post antibiotics	immediately after antibiotics
ERS2665004	p606	Descending colon lumen	2227504	0.1782	aFMT group - post antibiotics	immediately after antibiotics
ERS2665002	p606	Terminal ileum lumen	1903992	0.152319	aFMT group - post antibiotics	immediately after antibiotics
ERS2665001	p606	Stool	8652970	0.692238	aFMT group - post antibiotics	immediately after antibiotics
ERS2665026	p611	Cecum lumen	8768322	0.701466	aFMT group - post aFMT	21 days of recovery
ERS2665027	p611	Descending colon lumen	9025856	0.722068	aFMT group - post aFMT	21 days of recovery
ERS2665025	p611	Terminal ileum lumen	1863954	0.149116	aFMT group - post aFMT	21 days of recovery
ERS2665069	p614	Cecum lumen	9319876	0.74559	aFMT group - post aFMT	21 days of recovery
ERS2665070	p614	Descending colon lumen	8016208	0.641297	aFMT group - post aFMT	21 days of recovery
ERS2665068	p614	Terminal ileum lumen	9288094	0.743048	aFMT group - post aFMT	21 days of recovery
ERS2665155	p702	Descending colon lumen	3290576	0.263246	probiotics after antibiotics group - post antibiotics	immediately after antibiotics
ERS2665153	p702	Terminal ileum lumen	7210852	0.576868	probiotics after antibiotics group - post antibiotics	immediately after antibiotics
ERS2665151	p702	Stool	5816956	0.465356	probiotics after antibiotics group - post antibiotics	immediately after antibiotics
ERS2665288	p706	Cecum lumen	5499556	0.439964	probiotics after antibiotics group - post antibiotics	immediately after antibiotics
ERS2665289	p706	Descending colon lumen	5459480	0.436758	probiotics after antibiotics group - post antibiotics	immediately after antibiotics
ERS2665287	p706	Terminal ileum lumen	2764356	0.221148	probiotics after antibiotics group - post antibiotics	immediately after antibiotics
ERS2665291	p706	Stool	5839396	0.467152	probiotics after antibiotics group - post antibiotics	immediately after antibiotics
ERS2665341	p708	Cecum lumen	3403700	0.272296	probiotics after antibiotics group - post antibiotics	immediately after antibiotics
ERS2665342	p708	Descending colon lumen	12353028	0.988242	probiotics after antibiotics group - post antibiotics	immediately after antibiotics
ERS2665340	p708	Terminal ileum lumen	9667770	0.773422	probiotics after antibiotics group - post antibiotics	immediately after antibiotics
ERS2665339	p708	Stool	5250260	0.420021	probiotics after antibiotics group - post antibiotics	immediately after antibiotics
ERS2665358	p711	Cecum lumen	2069514	0.165561	probiotics after antibiotics group - during intervention	21 days of recovery
ERS2665359	p711	Descending colon lumen	2556110	0.204489	probiotics after antibiotics group - during intervention	21 days of recovery
ERS2665357	p711	Terminal ileum lumen	7243750	0.5795	probiotics after antibiotics group - during intervention	21 days of recovery
ERS2665435	p717	Descending colon lumen	13025316	1.04203	probiotics after antibiotics group - during intervention	21 days of recovery
ERS2665433	p717	Terminal ileum lumen	18784558	1.50276	probiotics after antibiotics group - during intervention	21 days of recovery
ERS2665451	p8	Cecum lumen	9846240	0.787699	no intervention group - naive	None-antibiotics cohort
ERS2665452	p8	Descending colon lumen	9082058	0.726565	no intervention group - naive	None-antibiotics cohort
ERS2665450	p8	Terminal ileum lumen	16323074	1.30585	no intervention group - naive	None-antibiotics cohort
ERS2665506	p802	Cecum lumen	8145646	0.651652	spontaneous reconstitution group - post antibiotics	immediately after antibiotics
ERS2665507	p802	Descending colon lumen	10039498	0.80316	spontaneous reconstitution group - post antibiotics	immediately after antibiotics
ERS2665505	p802	Terminal ileum lumen	7163014	0.573041	spontaneous reconstitution group - post antibiotics	immediately after antibiotics
ERS2665504	p802	Stool	3666262	0.293301	spontaneous reconstitution group - post antibiotics	immediately after antibiotics
ERS2665683	p807	Cecum lumen	7677934	0.614235	spontaneous reconstitution group - post antibiotics	immediately after antibiotics
ERS2665684	p807	Descending colon lumen	6291480	0.503318	spontaneous reconstitution group - post antibiotics	immediately after antibiotics
ERS2665682	p807	Terminal ileum lumen	13237948	1.05904	spontaneous reconstitution group - post antibiotics	immediately after antibiotics
ERS2665681	p807	Stool	6053616	0.484289	spontaneous reconstitution group - post antibiotics	immediately after antibiotics
ERS2665907	p913	Cecum lumen	21392456	1.7114	placebo group - during intervention	None-antibiotics cohort
ERS2665908	p913	Descending colon lumen	11696044	0.935684	placebo group - during intervention	None-antibiotics cohort
ERS2665906	p913	Terminal ileum lumen	7906436	0.632515	placebo group - during intervention	None-antibiotics cohort
ERS2664488	p415	Terminal ileum lumen	13134466	1.05076	probiotics without antibiotics group - naive	None-antibiotics cohort
ERS2664489	p415	Cecum lumen	12173282	0.973863	probiotics without antibiotics group - naive	None-antibiotics cohort
ERS2664490	p415	Descending colon lumen	8794230	0.703538	probiotics without antibiotics group - naive	None-antibiotics cohort
ERS2665731	p813	Terminal ileum lumen	12827196	1.02618	spontaneous reconstitution group - after watchful waiting	21 days of recovery
ERS2665732	p813	Cecum lumen	10857648	0.868612	spontaneous reconstitution group - after watchful waiting	21 days of recovery
ERS2665733	p813	Descending colon lumen	8699920	0.695994	spontaneous reconstitution group - after watchful waiting	21 days of recovery
ERS2665395	p714	Terminal ileum lumen	11737506	0.939	probiotics after antibiotics group - during intervention	21 days of recovery
ERS2665396	p714	Cecum lumen	11792796	0.943424	probiotics after antibiotics group - during intervention	21 days of recovery
ERS2665397	p714	Descending colon lumen	15098246	1.20786	probiotics after antibiotics group - during intervention	21 days of recovery
ERS2664680	p511	Terminal ileum lumen	14635070	1.17081	probiotics without antibiotics group - during intervention	None-antibiotics cohort
ERS2664681	p511	Cecum lumen	16929274	1.35434	probiotics without antibiotics group - during intervention	None-antibiotics cohort
ERS2664682	p511	Descending colon lumen	15703080	1.25625	probiotics without antibiotics group - during intervention	None-antibiotics cohort
ERS2664715	p514	Terminal ileum lumen	16373138	1.30985	probiotics without antibiotics group - during intervention	None-antibiotics cohort
ERS2664716	p514	Cecum lumen	16856958	1.34856	probiotics without antibiotics group - during intervention	None-antibiotics cohort
ERS2664717	p514	Descending colon lumen	7138628	0.57109	probiotics without antibiotics group - during intervention	None-antibiotics cohort

## Sheet: Table S1b - Metagenomes assembl
Species	Sample_ID	Patient_ID	GI_location	N50	#_of_contigs	Assembled_MAG_size [Mb]	Completness	Contamination	#_reads_mapping_to_MAG_<=2_mismatches	MAG_relative_abundance	iRep_[genome_replication_index]	MAG_coverage_depth_[median]	SNPs_per_1kb	total_polymorphic_rate_[%]	Patients_group	Cohort_type_antibiotics_or_not	gyrA_pos83	gyrA_pos87	parC_pos80	gyrA/parC_mutations
Escherichia coli	ERS2664666	p5	Cecum lumen	40.49	169	4.31	94.33	0.3	1707007	0.0598398	1.42372	29	0.437278	0.000437278	no intervention group - naive	None-antibiotics cohort	R	S	S	1
Escherichia coli	ERS2664667	p5	Descending colon lumen	16.48	390	4.31	92.92	0.22	604992	0.0867834	1.46355	10	0.526353	0.000526353	no intervention group - naive	None-antibiotics cohort	NA	NA	S	NA
Escherichia coli	ERS2664665	p5	Terminal ileum lumen	37.46	210	4.42	96.81	0.26	1618174	0.0712974	1.39032	27	0.276126	0.000276126	no intervention group - naive	None-antibiotics cohort	R	S	S	1
Escherichia coli	ERS2664785	p519	Descending colon lumen	12.67	495	4.49	95.1	1.17	614220	0.0580393	1.5434	10	13.9309	0.0139309	probiotics without antibiotics group - during intervention	None-antibiotics cohort	R	S	S	1
Escherichia coli	ERS2664783	p519	Terminal ileum lumen	8.38	641	4.18	89.99	1.13	411922	0.028226	1.4976	7	13.02	0.01302	probiotics without antibiotics group - during intervention	None-antibiotics cohort	S	S	S	0
Escherichia coli	ERS2664853	p602	Cecum lumen	49	146	4.46	97.14	0.35	5995604	0.659185	1.34725	100	0.465338	0.000465338	aFMT group - post antibiotics	immediately after antibiotics	R	S	R	2
Escherichia coli	ERS2664854	p602	Descending colon lumen	41.09	184	4.41	96.85	0.2	1128625	0.642797	1.34585	19	1.15987	0.00115987	aFMT group - post antibiotics	immediately after antibiotics	R	S	R	2
Escherichia coli	ERS2664852	p602	Terminal ileum lumen	53.68	134	4.4	97.51	0.28	5542514	0.635214	1.37081	94	0.734064	0.000734064	aFMT group - post antibiotics	immediately after antibiotics	R	S	R	2
Escherichia coli	ERS2664965	p605	Cecum lumen	10.72	513	4.12	92.4	2.02	9664292	0.628103	1.39331	181	4.98791	0.00498791	aFMT group - post antibiotics	immediately after antibiotics	R	R	R	3
Escherichia coli	ERS2664966	p605	Descending colon lumen	4.74	857	3.58	82.79	4.13	3552519	0.430996	1.42067	78	10.786	0.010786	aFMT group - post antibiotics	immediately after antibiotics	R	R	NA	2
Escherichia coli	ERS2664964	p605	Terminal ileum lumen	45.46	152	4.39	98.13	0.26	5560853	0.594332	1.43062	98	6.44564	0.00644564	aFMT group - post antibiotics	immediately after antibiotics	R	R	R	3
Escherichia coli	ERS2665003	p606	Cecum lumen	49.91	152	4.42	97.89	0.2	1523872	0.701431	1.46359	25	2.08627	0.00208627	aFMT group - post antibiotics	immediately after antibiotics	R	R	R	3
Escherichia coli	ERS2665004	p606	Descending colon lumen	49.26	129	4.38	97.6	0.2	1587298	0.71259	1.45647	26	1.34088	0.00134088	aFMT group - post antibiotics	immediately after antibiotics	R	R	R	3
Escherichia coli	ERS2665002	p606	Terminal ileum lumen	47.92	155	4.46	97.85	0.2	1364499	0.716652	1.48814	22	2.92772	0.00292772	aFMT group - post antibiotics	immediately after antibiotics	R	R	R	3
Escherichia coli	ERS2665001	p606	Stool	20.01	338	4.31	94.44	0.19	515560	0.0595819	1.75713	8	1.57023	0.00157023	aFMT group - post antibiotics	immediately after antibiotics	NA	NA	R	1
Escherichia coli	ERS2665026	p611	Cecum lumen	44.96	143	4.26	97.75	0.15	2728488	0.311176	1.77057	45	0.245766	0.000245766	aFMT group - post aFMT	21 days of recovery	R	R	R	3
Escherichia coli	ERS2665027	p611	Descending colon lumen	45.09	134	4.27	97.74	0.15	3141905	0.348101	1.83788	52	0.249438	0.000249438	aFMT group - post aFMT	21 days of recovery	R	R	R	3
Escherichia coli	ERS2665025	p611	Terminal ileum lumen	21.99	298	4.16	94.32	0.28	545625	0.292724	1.76566	9	0.460083	0.000460083	aFMT group - post aFMT	21 days of recovery	R	R	R	3
Escherichia coli	ERS2665069	p614	Cecum lumen	4.41	1198	4.12	80.55	0.82	311762	0.0334513	1.36762	5	2.28012	0.00228012	aFMT group - post aFMT	21 days of recovery	R	S	S	1
Escherichia coli	ERS2665070	p614	Descending colon lumen	4.05	1250	3.98	79.5	1.21	290100	0.0361892	1.3719	5	2.06982	0.00206982	aFMT group - post aFMT	21 days of recovery	R	S	NA	1
Escherichia coli	ERS2665068	p614	Terminal ileum lumen	9.04	609	4.01	87.73	0.53	348342	0.0375041	1.39231	6	1.8492	0.0018492	aFMT group - post aFMT	21 days of recovery	R	S	S	1
Escherichia coli	ERS2665155	p702	Descending colon lumen	4.85	881	3.63	81.03	3.72	1328030	0.403586	1.5758	28	10.6485	0.0106485	probiotics after antibiotics group - post antibiotics	immediately after antibiotics	NA	NA	NA	NA
Escherichia coli	ERS2665153	p702	Terminal ileum lumen	14.79	413	4.27	92.95	2.06	3502556	0.485734	1.59941	64	11.1197	0.0111197	probiotics after antibiotics group - post antibiotics	immediately after antibiotics	R	R	R	3
Escherichia coli	ERS2665151	p702	Stool	27.4	254	4.53	98.05	0.25	618519	0.10633	1.50078	10	0.712254	0.000712254	probiotics after antibiotics group - post antibiotics	immediately after antibiotics	R	R	R	3
Escherichia coli	ERS2665288	p706	Cecum lumen	83.62	103	4.55	99.22	0.29	4273630	0.777086	1.41993	68	0.149555	0.000149555	probiotics after antibiotics group - post antibiotics	immediately after antibiotics	R	R	R	3
Escherichia coli	ERS2665289	p706	Descending colon lumen	67.35	106	4.56	98.48	0.29	4254972	0.779373	1.4173	67	0.174557	0.000174557	probiotics after antibiotics group - post antibiotics	immediately after antibiotics	R	R	R	3
Escherichia coli	ERS2665287	p706	Terminal ileum lumen	63.77	120	4.43	99.16	0.34	2068147	0.748148	1.42798	33	0.157624	0.000157624	probiotics after antibiotics group - post antibiotics	immediately after antibiotics	R	R	R	3
Escherichia coli	ERS2665291	p706	Stool	53.85	125	4.46	97.84	0.27	2170726	0.371738	1.2807	35	0.173094	0.000173094	probiotics after antibiotics group - post antibiotics	immediately after antibiotics	R	R	R	3
Escherichia coli	ERS2665341	p708	Cecum lumen	34.16	216	4.49	97.23	0.66	1240977	0.364596	1.34296	20	0.251289	0.000251289	probiotics after antibiotics group - post antibiotics	immediately after antibiotics	R	R	R	3
Escherichia coli	ERS2665342	p708	Descending colon lumen	50.11	166	4.52	97.55	0.66	3615696	0.292697	1.29891	58	0.396326	0.000396326	probiotics after antibiotics group - post antibiotics	immediately after antibiotics	R	R	R	3
Escherichia coli	ERS2665340	p708	Terminal ileum lumen	46.54	151	4.49	97.58	0.53	3305343	0.341893	1.31991	53	0.286567	0.000286567	probiotics after antibiotics group - post antibiotics	immediately after antibiotics	R	R	R	3
Escherichia coli	ERS2665339	p708	Stool	28.28	223	4.29	95.15	0.19	799931	0.15236	1.59657	13	0.279581	0.000279581	probiotics after antibiotics group - post antibiotics	immediately after antibiotics	R	R	R	3
Escherichia coli	ERS2665358	p711	Cecum lumen	40.4	175	4.32	97.71	0.43	837056	0.40447	1.68479	14	0.354791	0.000354791	probiotics after antibiotics group - during intervention	21 days of recovery	S	S	S	0
Escherichia coli	ERS2665359	p711	Descending colon lumen	34.13	196	4.25	97.33	0.32	746765	0.292149	1.60224	12	0.28619	0.00028619	probiotics after antibiotics group - during intervention	21 days of recovery	NA	NA	S	0
Escherichia coli	ERS2665357	p711	Terminal ileum lumen	65.72	101	4.29	97.81	0.43	2794256	0.385747	1.42544	47	0.232443	0.000232443	probiotics after antibiotics group - during intervention	21 days of recovery	S	S	S	0
Escherichia coli	ERS2665435	p717	Descending colon lumen	6.21	700	3.63	84.42	0.89	310282	0.0238215	1.43769	6	1.56986	0.00156986	probiotics after antibiotics group - during intervention	21 days of recovery	NA	NA	S	0
Escherichia coli	ERS2665433	p717	Terminal ileum lumen	11.66	463	4.02	93.93	0.52	433192	0.0230611	1.48263	8	1.00344	0.00100344	probiotics after antibiotics group - during intervention	21 days of recovery	S	S	S	0
Escherichia coli	ERS2665451	p8	Cecum lumen	4.67	890	3.66	81.08	1.43	347667	0.0353096	1.73405	7	17.8857	0.0178857	no intervention group - naive	None-antibiotics cohort	R	S	S	1
Escherichia coli	ERS2665452	p8	Descending colon lumen	5.35	856	3.75	84.94	1.11	365802	0.0402774	1.74152	8	20.7091	0.0207091	no intervention group - naive	None-antibiotics cohort	S	S	S	0
Escherichia coli	ERS2665450	p8	Terminal ileum lumen	6.98	753	4.12	86.21	1.08	504885	0.0309308	1.81782	9	17.5893	0.0175893	no intervention group - naive	None-antibiotics cohort	R	S	S	1
Escherichia coli	ERS2665506	p802	Cecum lumen	41.14	147	4.23	97.27	0.15	3617170	0.444062	1.51862	62	0.330571	0.000330571	spontaneous reconstitution group - post antibiotics	immediately after antibiotics	R	R	R	3
Escherichia coli	ERS2665507	p802	Descending colon lumen	38.99	164	4.36	98.43	0.24	2890742	0.287937	1.29703	48	0.310315	0.000310315	spontaneous reconstitution group - post antibiotics	immediately after antibiotics	R	R	R	3
Escherichia coli	ERS2665505	p802	Terminal ileum lumen	42.42	141	4.16	96.79	0.12	2475052	0.345532	1.56042	43	0.246459	0.000246459	spontaneous reconstitution group - post antibiotics	immediately after antibiotics	R	R	R	3
Escherichia coli	ERS2665504	p802	Stool	26.43	356	4.7	98.28	0.53	865475	0.236065	1.83407	11	0.599827	0.000599827	spontaneous reconstitution group - post antibiotics	immediately after antibiotics	R	R	R	3
Escherichia coli	ERS2665683	p807	Cecum lumen	9.26	619	4.25	91.36	2.46	745320	0.097073	1.68651	14	17.8096	0.0178096	spontaneous reconstitution group - post antibiotics	immediately after antibiotics	R	R	NA	2
Escherichia coli	ERS2665684	p807	Descending colon lumen	11.62	539	4.47	93.03	1.57	581677	0.0924547	1.7505	10	14.8659	0.0148659	spontaneous reconstitution group - post antibiotics	immediately after antibiotics	NA	NA	NA	NA
Escherichia coli	ERS2665682	p807	Terminal ileum lumen	14.31	441	4.51	96.05	1.77	1324083	0.100022	1.71086	23	17.0996	0.0170996	spontaneous reconstitution group - post antibiotics	immediately after antibiotics	R	R	NA	2
Escherichia coli	ERS2665681	p807	Stool	5.8	888	4.19	86.56	0.93	440255	0.072726	1.69069	8	18.3614	0.0183614	spontaneous reconstitution group - post antibiotics	immediately after antibiotics	R	R	NA	2
Escherichia coli	ERS2665907	p913	Cecum lumen	41.73	194	4.49	97.24	0.25	1117812	0.0522526	1.69161	17	0.295577	0.000295577	placebo group - during intervention	None-antibiotics cohort	S	S	S	0
Escherichia coli	ERS2665908	p913	Descending colon lumen	27.77	261	4.53	97.25	0.25	827037	0.0707108	1.80815	13	0.240119	0.000240119	placebo group - during intervention	None-antibiotics cohort	S	S	S	0
Escherichia coli	ERS2665906	p913	Terminal ileum lumen	18.92	359	4.38	94.96	0.2	545677	0.0690168	1.60941	9	0.324502	0.000324502	placebo group - during intervention	None-antibiotics cohort	NA	NA	S	0
Bacteroides vulgatus	ERS2664665	p5	Terminal ileum lumen	6.44	910	4.07	91.17	4.32	8092872	0.356575	2.00424	151	3.70084	0.00370084	no intervention group - naive	None-antibiotics cohort
Bacteroides vulgatus	ERS2664666	p5	Cecum lumen	7.53	802	4.06	91.44	3.86	9495390	0.332865	1.95321	179	3.02093	0.00302093	no intervention group - naive	None-antibiotics cohort
Bacteroides vulgatus	ERS2664667	p5	Descending colon lumen	11.28	581	4.16	93.43	1.79	2390441	0.342898	1.93037	43	3.08205	0.00308205	no intervention group - naive	None-antibiotics cohort
Bacteroides vulgatus	ERS2665451	p8	Cecum lumen	4.27	1086	3.53	83.79	5.67	2273328	0.230883	1.75283	48	5.17374	0.00517374	no intervention group - naive	None-antibiotics cohort
Bacteroides vulgatus	ERS2665452	p8	Descending colon lumen	8.6	653	3.7	90.81	4.34	1428838	0.157325	1.73301	29	5.44674	0.00544674	no intervention group - naive	None-antibiotics cohort
Bacteroides vulgatus	ERS2665068	p614	Terminal ileum lumen	20.18	397	3.9	91.96	0.98	1053609	0.113437	1.62519	20	2.81752	0.00281752	aFMT group - post aFMT	21 days of recovery
Bacteroides vulgatus	ERS2665069	p614	Cecum lumen	18.97	402	3.85	92.37	1.02	1128320	0.121066	1.57426	22	2.4385	0.0024385	aFMT group - post aFMT	21 days of recovery
Bacteroides vulgatus	ERS2665070	p614	Descending colon lumen	16.69	430	3.91	93.59	0.69	989206	0.123401	1.57393	19	2.63937	0.00263937	aFMT group - post aFMT	21 days of recovery
Bacteroides vulgatus	ERS2665906	p913	Terminal ileum lumen	8.72	704	3.96	91.98	2.31	2072357	0.26211	2.53238	36	4.35297	0.00435297	placebo group - during intervention	None-antibiotics cohort
Bacteroides vulgatus	ERS2665907	p913	Cecum lumen	3.86	1173	3.57	82.51	4.95	5426903	0.253683	2.29403	107	5.28502	0.00528502	placebo group - during intervention	None-antibiotics cohort
Bacteroides vulgatus	ERS2665908	p913	Descending colon lumen	5	995	3.75	87.12	3.94	2680870	0.229212	2.25024	50	4.91794	0.00491794	placebo group - during intervention	None-antibiotics cohort
Bacteroides vulgatus	ERS2664488	p415	Terminal ileum lumen	9.95	648	4.12	92.49	2.14	3275213	0.24936	1.74828	61	3.36994	0.00336994	probiotics without antibiotics group - naive	None-antibiotics cohort
Bacteroides vulgatus	ERS2664489	p415	Cecum lumen	13.45	554	4.09	92.44	1.43	2243449	0.184293	1.68016	42	3.26735	0.00326735	probiotics without antibiotics group - naive	None-antibiotics cohort
Bacteroides vulgatus	ERS2664490	p415	Descending colon lumen	12.29	562	4.17	92.74	1.82	2234871	0.254129	1.62012	41	3.26184	0.00326184	probiotics without antibiotics group - naive	None-antibiotics cohort
Bacteroides vulgatus	ERS2665731	p813	Terminal ileum lumen	19.98	302	3.72	91.46	0.57	1315772	0.102577	1.61597	26	0.566538	0.000566538	spontaneous reconstitution group - after watchful waiting	21 days of recovery
Bacteroides vulgatus	ERS2665732	p813	Cecum lumen	14.4	385	3.58	89.04	0.57	699840	0.0644559	1.62994	14	0.977809	0.000977809	spontaneous reconstitution group - after watchful waiting	21 days of recovery
Bacteroides vulgatus	ERS2665733	p813	Descending colon lumen	13.11	431	3.63	91.41	0.96	603486	0.0693668	1.4839	12	0.816107	0.000816107	spontaneous reconstitution group - after watchful waiting	21 days of recovery
Bacteroides vulgatus	ERS2665395	p714	Terminal ileum lumen	25	258	3.88	94.44	1.03	3469997	0.295633	1.69686	65	1.52161	0.00152161	probiotics after antibiotics group - during intervention	21 days of recovery
Bacteroides vulgatus	ERS2665396	p714	Cecum lumen	27.21	230	3.82	93.11	1.56	3808539	0.322955	2.13621	71	0.758231	0.000758231	probiotics after antibiotics group - during intervention	21 days of recovery
Bacteroides vulgatus	ERS2665397	p714	Descending colon lumen	29.18	224	3.7	91.02	1.3	4279163	0.283421	2.22708	82	0.548727	0.000548727	probiotics after antibiotics group - during intervention	21 days of recovery
Bacteroides vulgatus	ERS2664680	p511	Terminal ileum lumen	14.26	434	3.68	91.98	1.69	1231464	0.0841447	1.90986	23	6.90692	0.00690692	probiotics without antibiotics group - during intervention	None-antibiotics cohort
Bacteroides vulgatus	ERS2664681	p511	Cecum lumen	15.18	405	3.66	89.94	0.87	1558324	0.0920491	1.80702	30	6.83042	0.00683042	probiotics without antibiotics group - during intervention	None-antibiotics cohort
Bacteroides vulgatus	ERS2664682	p511	Descending colon lumen	13.94	443	3.58	88.58	1.51	1669051	0.106288	1.74891	33	6.10845	0.00610845	probiotics without antibiotics group - during intervention	None-antibiotics cohort
Bacteroides vulgatus	ERS2664715	p514	Terminal ileum lumen	4.07	1113	3.61	82.36	5.3	3622919	0.221272	2.00649	78	7.1289	0.0071289	probiotics without antibiotics group - during intervention	None-antibiotics cohort
Bacteroides vulgatus	ERS2664716	p514	Cecum lumen	3.69	1188	3.54	79.95	4.51	3645023	0.216233	2.00732	80	7.51038	0.00751038	probiotics without antibiotics group - during intervention	None-antibiotics cohort
Bacteroides vulgatus	ERS2664717	p514	Descending colon lumen	4.92	880	3.24	81.9	4.7	1517107	0.212521	1.72076	40	24.0069	0.0240069	probiotics without antibiotics group - during intervention	None-antibiotics cohort
Ruminococcus gnavus	ERS2664665	p5	Terminal ileum lumen	9.5	450	2.81	90.09	1.91	438102	0.019303	1.9377	11	1.3351	0.0013351	no intervention group - naive	None-antibiotics cohort
Ruminococcus gnavus	ERS2664666	p5	Cecum lumen	14.31	391	2.99	92.09	1.91	760082	0.026645	2.13506	18	2.20833	0.00220833	no intervention group - naive	None-antibiotics cohort
Ruminococcus gnavus	ERS2665451	p8	Cecum lumen	30.1	256	2.83	93	0.85	1709565	0.173626	2.37265	42	0.649067	0.000649067	no intervention group - naive	None-antibiotics cohort
Ruminococcus gnavus	ERS2665452	p8	Descending colon lumen	3.82	729	2.25	75.38	0.49	181659	0.020002	1.62177	5	2.67597	0.00267597	no intervention group - naive	None-antibiotics cohort
Ruminococcus gnavus	ERS2665450	p8	Terminal ileum lumen	23.82	247	2.81	92.52	1.81	1751670	0.107313	2.44672	44	0.528469	0.000528469	no intervention group - naive	None-antibiotics cohort
Ruminococcus gnavus	ERS2665025	p611	Terminal ileum lumen	11.16	319	2.28	80.03	0.66	316215	0.169647	1.84953	10	0.36602	0.00036602	aFMT group - post aFMT	21 days of recovery
Ruminococcus gnavus	ERS2665026	p611	Cecum lumen	19.02	245	2.42	83.16	0.75	1184984	0.135144	1.98964	35	0.304484	0.000304484	aFMT group - post aFMT	21 days of recovery
Ruminococcus gnavus	ERS2665027	p611	Descending colon lumen	19.88	223	2.41	82.9	0.58	1253221	0.138848	2.1136	37	0.208388	0.000208388	aFMT group - post aFMT	21 days of recovery
Ruminococcus gnavus	ERS2665068	p614	Terminal ileum lumen	15.83	345	2.78	89.97	2.05	456522	0.0491513	1.89145	12	3.369	0.003369	aFMT group - post aFMT	21 days of recovery
Ruminococcus gnavus	ERS2665069	p614	Cecum lumen	18.05	319	2.85	94.22	1.98	601326	0.0645208	2.0269	15	3.64562	0.00364562	aFMT group - post aFMT	21 days of recovery
Ruminococcus gnavus	ERS2665070	p614	Descending colon lumen	11.38	394	2.71	91.03	1.97	371625	0.0463592	1.85289	10	3.68288	0.00368288	aFMT group - post aFMT	21 days of recovery
Ruminococcus gnavus	ERS2665357	p711	Terminal ileum lumen	17.13	277	2.75	92.01	1.64	567124	0.0782915	1.74187	14	0.559271	0.000559271	probiotics after antibiotics group - during intervention	21 days of recovery
Ruminococcus gnavus	ERS2665359	p711	Descending colon lumen	12.43	349	2.69	89.9	1.45	399804	0.156411	2.17794	10	0.632071	0.000632071	probiotics after antibiotics group - during intervention	21 days of recovery
Ruminococcus gnavus	ERS2665907	p913	Cecum lumen	5.47	685	2.72	81.71	3.92	329966	0.0154244	2.50801	7	3.99963	0.00399963	placebo group - during intervention	None-antibiotics cohort
