# Supplementary material for: Strains Colonizing Different Intestinal Sites within an Individual Are Derived from a Single Founder Population
Source: mBio. 2023 Jan 31;14(1):e03456-22. doi: 10.1128/mbio.03456-22 (PMC9972980; doi:10.1128/mbio.03456-22)
Supplement: TABLE S2 [file mbio.03456-22-s0007.xlsx]

## Sheet: Table S2a - SNPs lumen-fecal 
Sample_ID	Patient_ID	GI_location	Total_SNPs	SNPs >=80% var allele fraction
ERS2665003	p606	Cecum lumen	215	24
ERS2665004	p606	Descending colon lumen	148	23
ERS2665002	p606	Terminal ileum lumen	166	25
ERS2665001	p606	Stool	Reference	Reference
ERS2665155	p702	Descending colon lumen	10615	9900
ERS2665153	p702	Terminal ileum lumen	17170	16037
ERS2665151	p702	Stool	Reference	Reference
ERS2665288	p706	Cecum lumen	289	11
ERS2665289	p706	Descending colon lumen	229	6
ERS2665287	p706	Terminal ileum lumen	230	13
ERS2665291	p706	Stool	Reference	Reference
ERS2665341	p708	Cecum lumen	388	35
ERS2665342	p708	Descending colon lumen	457	10
ERS2665340	p708	Terminal ileum lumen	407	5
ERS2665339	p708	Stool	Reference	Reference
ERS2665506	p802	Cecum lumen	327	29
ERS2665507	p802	Descending colon lumen	211	5
ERS2665505	p802	Terminal ileum lumen	200	4
ERS2665504	p802	Stool	Reference	Reference
ERS2665683	p807	Cecum lumen	18509	1185
ERS2665684	p807	Descending colon lumen	19956	1398
ERS2665682	p807	Terminal ileum lumen	19688	1211
ERS2665681	p807	Stool	Reference	Reference
