# Supplementary material for: Strains Colonizing Different Intestinal Sites within an Individual Are Derived from a Single Founder Population
Source: mBio. 2023 Jan 31;14(1):e03456-22. doi: 10.1128/mbio.03456-22 (PMC9972980; doi:10.1128/mbio.03456-22)
Supplement: TABLE S3 [file mbio.03456-22-s0008.xlsx]

## Sheet: S3 - assembled Enterobacteriace
GI-site / Sample_ID / Subject_ID	Assembled_plasmid_contigs_ID	Reads_mapping_TI	Reads_mapping_CE	Reads_mapping_DC	Best_hit	Percent_identity	Alignment_length
TI_ERS2664665_P5	NODE_1_length_6720_cov_2.011283_cutoff_0	1261	1168	855	LC438465.1 Escherichia coli SN38 plasmid pSN38_s1 DNA, complete sequence	99.849	5957
TI_ERS2664665_P5	NODE_3_length_4155_cov_2.544096_cutoff_0	1000	1184	853	NZ_CP035481.1 Escherichia coli strain U13A plasmid pU13A_D, complete sequence	99.783	4155
TI_ERS2664665_P5	NODE_5_length_2174_cov_3.978106_cutoff_0	832	1177	538	NZ_CP023902.1 Escherichia coli strain FDAARGOS_433 plasmid unnamed9, complete sequence	99.905	2102
TI_ERS2664665_P5	NODE_6_length_1622_cov_3.101356_cutoff_0	421	603	309	NZ_CP031905.1 Escherichia coli O104:H4 strain FWSEC0009 plasmid unnamed20, complete sequence	99.484	1549
CE_ERS2664666_P5	NODE_1_length_6720_cov_1.760343_cutoff_0	1384	1122	862	NC_001371.1 Escherichia coli plasmid ColE1, complete sequence	99.671	6392
CE_ERS2664666_P5	NODE_3_length_4155_cov_2.952719_cutoff_0	1039	1205	898	NZ_CP035481.1 Escherichia coli strain U13A plasmid pU13A_D, complete sequence	99.783	4155
CE_ERS2664666_P5	NODE_5_length_2174_cov_5.646359_cutoff_0	673	957	520	NZ_CP029366.1 Escherichia coli strain WCHEC035148 plasmid p2_035148, complete sequence	99.905	2102
CE_ERS2664666_P5	NODE_6_length_1622_cov_4.042608_cutoff_0	494	579	345	NC_017650.1 Escherichia coli O7:K1 str. CE10 plasmid pCE10D, complete sequence	99.806	1549
DC_ERS2664667_P5	NODE_2_length_6720_cov_1.323906_cutoff_0	1185	1048	788	NZ_CP018943.1 Escherichia coli strain Ecol_224 plasmid pEC224_5, complete sequence	100	6632
DC_ERS2664667_P5	NODE_4_length_4155_cov_2.173199_cutoff_0	910	1045	793	NZ_CP035481.1 Escherichia coli strain U13A plasmid pU13A_D, complete sequence	99.783	4155
DC_ERS2664667_P5	NODE_5_length_2174_cov_2.751547_cutoff_0	866	1244	586	NZ_CP023857.1 Escherichia coli strain 2/0 plasmid p2_0.4, complete sequence	99.784	1856
DC_ERS2664667_P5	NODE_6_length_1622_cov_2.172369_cutoff_0	453	583	304	NC_017650.1 Escherichia coli O7:K1 str. CE10 plasmid pCE10D, complete sequence	99.805	1541
DC_ERS2664667_P5	NODE_1_length_5239_cov_2.184282_cutoff_5	4637	5062	3288	NC_019091.1 Escherichia coli plasmid pASL01a, complete sequence	98.894	4974
TI_ERS2664852_P602	NODE_1_length_5240_cov_0.464680_cutoff_0	674	283	78	MG649065.1 Escherichia coli strain Ec001 plasmid pMG2, complete sequence	100	5167
TI_ERS2664852_P602	NODE_2_length_3249_cov_59.147040_cutoff_0	17711	7102	4189	CP050196.1 Escherichia coli strain RH-004-CS chromosome	99.89	2854
TI_ERS2664852_P602	NODE_3_length_2534_cov_4.095896_cutoff_0	1637	917	448	NZ_CP005932.1 Escherichia coli APEC IMT5155 plasmid p25155, complete sequence	93.269	1352
CE_ERS2664853_P602	NODE_1_length_3249_cov_23.808879_cutoff_0	17973	7246	4149	CP050196.1 Escherichia coli strain RH-004-CS chromosome	99.89	2828
CE_ERS2664853_P602	NODE_2_length_2534_cov_2.336449_cutoff_0	1691	895	395	NZ_CP005932.1 Escherichia coli APEC IMT5155 plasmid p25155, complete sequence	88.899	1090
DC_ERS2664854_P602	NODE_1_length_3249_cov_14.035264_cutoff_0	19026	7540	4451	CP050196.1 Escherichia coli strain RH-004-CS chromosome	99.95	1957
DC_ERS2664854_P602	NODE_2_length_3131_cov_50.849248_cutoff_0	185688	75750	46471	CP054334.1 Escherichia coli strain SCU-121 plasmid pSCU-121-6, complete sequence	99.07	1499
TI_ERS2665025_P611	NODE_1_length_8012_cov_1.888525_cutoff_0	1579	5807	9334	NZ_CP023830.1 Escherichia coli strain 4/4 plasmid p4_4.4, complete sequence	99.987	7939
TI_ERS2665025_P611	NODE_2_length_5242_cov_4.517315_cutoff_0	3815	11742	22116	NZ_CP024722.1 Escherichia coli isolate NQ3 plasmid p2NQ3, complete sequence	97.712	5157
TI_ERS2665025_P611	NODE_3_length_4132_cov_2.220744_cutoff_0	881	3173	4149	LT985255.1 Escherichia coli strain 580 genome assembly, plasmid: RCS49_pII	94.666	4012
TI_ERS2665025_P611	NODE_5_length_2532_cov_9.606344_cutoff_0	1467	4618	5699	NZ_CP003996.1 Klebsiella pneumoniae subsp. pneumoniae Kp13 plasmid pKP13a, complete sequence	100	2459
TI_ERS2665025_P611	NODE_6_length_1791_cov_7.543655_cutoff_0	1932	5490	8833	CP048315.1 Escherichia coli strain 32-4 plasmid p32-4_E, complete sequence	99.61	1778
CE_ERS2665026_P611	NODE_1_length_8012_cov_7.343116_cutoff_0	1441	5852	9301	NZ_CP023830.1 Escherichia coli strain 4/4 plasmid p4_4.4, complete sequence	99.986	6968
CE_ERS2665026_P611	NODE_3_length_4132_cov_7.551121_cutoff_0	884	3078	4191	NZ_CP023824.1 Escherichia coli strain 7/2 plasmid p7_2.4, complete sequence	94.731	3910
CE_ERS2665026_P611	NODE_5_length_2532_cov_29.398943_cutoff_0	1691	5188	6698	NZ_CP003996.1 Klebsiella pneumoniae subsp. pneumoniae Kp13 plasmid pKP13a, complete sequence	100	2418
CE_ERS2665026_P611	NODE_2_length_5242_cov_14.712323_cutoff_5	3646	11288	21478	NZ_CP024719.1 Escherichia coli strain LS4 plasmid p2LS4, complete sequence	97.423	4850
CE_ERS2665026_P611	NODE_3_length_2532_cov_29.398943_cutoff_5	2065	6518	8145	MF684783.1 Escherichia coli strain PEC15-AB00674-RC plasmid pEC0674, complete sequence	95.455	2442
DC_ERS2665027_P611	NODE_1_length_8012_cov_11.801864_cutoff_0	1323	5147	8391	NZ_CP023830.1 Escherichia coli strain 4/4 plasmid p4_4.4, complete sequence	99.987	7488
DC_ERS2665027_P611	NODE_4_length_4132_cov_10.334812_cutoff_0	863	2963	4097	KT693145.1 Escherichia coli strain E35BA plasmid pE35BA_1, complete sequence	94.627	4020
DC_ERS2665027_P611	NODE_7_length_2532_cov_36.992680_cutoff_0	1550	4747	6053	NZ_CP003996.1 Klebsiella pneumoniae subsp. pneumoniae Kp13 plasmid pKP13a, complete sequence	100	2459
DC_ERS2665027_P611	NODE_8_length_1791_cov_34.048894_cutoff_0	1764	5271	8507	CP048315.1 Escherichia coli strain 32-4 plasmid p32-4_E, complete sequence	99.66	1776
TI_ERS2665287_P706	NODE_1_length_12131_cov_2.673412_cutoff_5	9853	17727	18932	KP398867.1 Escherichia coli strain DB04277 plasmid pDB4277, complete sequence	100	12131
TI_ERS2665287_P706	NODE_1_length_6539_cov_23.605011_cutoff_0	13737	18073	21470	NZ_CP030113.1 Escherichia coli strain MCJCHV-1 plasmid pNMEC-O75B, complete sequence	99.901	4049
CE_ERS2665288_P706	NODE_1_length_6539_cov_30.894680_cutoff_0	15830	20886	24505	NZ_CP030113.1 Escherichia coli strain MCJCHV-1 plasmid pNMEC-O75B, complete sequence	99.903	4103
DC_ERS2665289_P706	NODE_1_length_6468_cov_36.700704_cutoff_0	15885	20731	24357	NZ_CP030113.1 Escherichia coli strain MCJCHV-1 plasmid pNMEC-O75B, complete sequence	99.903	4120
TI_ERS2665340_P708	NODE_1_length_4146_cov_12.931746_cutoff_0	5881	4746	8030	NZ_CP023855.1 Escherichia coli strain 2/0 plasmid p2_0.2, complete sequence	99.744	3906
TI_ERS2665340_P708	NODE_2_length_3335_cov_39.808093_cutoff_0	12943	4023	15365	NZ_CP019023.1 Escherichia coli strain Ecol_881 plasmid pEC881_6, complete sequence	98.715	3190
TI_ERS2665340_P708	NODE_3_length_1624_cov_82.696325_cutoff_0	13506	2722	15769	MG649041.1 Escherichia coli plasmid pCOV29 clone COV29_c28	99.82	1621
CE_ERS2665341_P708	NODE_3_length_4146_cov_10.400196_cutoff_0	4980	3972	6483	AP021967.1 Escherichia coli plasmid pWP3-W18-CRE-03_4 DNA, complete genome, strain: WP3-W18-CRE-03	99.93	4069
CE_ERS2665341_P708	NODE_4_length_3335_cov_13.059166_cutoff_0	13053	4207	15714	NZ_CP019023.1 Escherichia coli strain Ecol_881 plasmid pEC881_6, complete sequence	98.735	3240
CE_ERS2665341_P708	NODE_5_length_1624_cov_17.636364_cutoff_0	17224	3380	20777	LM995872.1 Escherichia coli genome assembly FHI30, scaffold scaffold-2_contig-25.0_1_1646_[organism:Escherichia	99.86	1455
CE_ERS2665341_P708	NODE_1_length_5236_cov_15.484989_cutoff_5	19338	12199	23100	MG649065.1 Escherichia coli strain Ec001 plasmid pMG2, complete sequence	98.839	4996
DC_ERS2665342_P708	NODE_3_length_4146_cov_16.871839_cutoff_0	4995	4047	6428	AP021967.1 Escherichia coli plasmid pWP3-W18-CRE-03_4 DNA, complete genome, strain: WP3-W18-CRE-03	99.93	4069
DC_ERS2665342_P708	NODE_4_length_3335_cov_46.607909_cutoff_0	13556	4317	16452	NZ_CP019023.1 Escherichia coli strain Ecol_881 plasmid pEC881_6, complete sequence	98.932	2996
DC_ERS2665342_P708	NODE_6_length_1624_cov_93.618956_cutoff_0	12400	2264	13965	MG649041.1 Escherichia coli plasmid pCOV29 clone COV29_c28	99.62	1583
DC_ERS2665342_P708	NODE_1_length_5236_cov_28.837110_cutoff_10	19134	12172	23558	MG649065.1 Escherichia coli strain Ec001 plasmid pMG2, complete sequence	98.839	4996
TI_ERS2665357_P711	NODE_2_length_2839_cov_18.664136_cutoff_0	7757	1398	1284	NC_019075.1 Escherichia coli plasmid pKST23, complete sequence	98.553	1520
DC_ERS2665359_P711	NODE_1_length_2839_cov_3.245842_cutoff_0	7185	1330	1282	NC_019075.1 Escherichia coli plasmid pKST23, complete sequence	98.993	2184
TI_ERS2665505_P802	NODE_1_length_5789_cov_10.041463_cutoff_0	5908	4918	5854	NC_019062.1 Escherichia coli plasmid p838C-R1, complete sequence	98.236	3345
TI_ERS2665505_P802	NODE_2_length_1895_cov_33.542810_cutoff_0	6024	3695	4125	NC_024968.1 Escherichia coli plasmid pER24y-8ksm DNA, complete sequence	99.766	1707
TI_ERS2665505_P802	NODE_3_length_1791_cov_18.898137_cutoff_0	2748	1849	2400	CP048315.1 Escherichia coli strain 32-4 plasmid p32-4_E, complete sequence	99.83	1780
CE_ERS2665506_P802	NODE_2_length_5789_cov_8.336074_cutoff_0	5808	4754	5822	NC_019062.1 Escherichia coli plasmid p838C-R1, complete sequence	96.04	3838
CE_ERS2665506_P802	NODE_3_length_1895_cov_20.435236_cutoff_0	5771	3520	3910	NC_024968.1 Escherichia coli plasmid pER24y-8ksm DNA, complete sequence	99.766	1707
CE_ERS2665506_P802	NODE_5_length_1791_cov_12.212456_cutoff_0	3538	2177	2777	CP048315.1 Escherichia coli strain 32-4 plasmid p32-4_E, complete sequence	99.03	1328
DC_ERS2665507_P802	NODE_2_length_5789_cov_9.984430_cutoff_0	5977	4963	5875	NC_019062.1 Escherichia coli plasmid p838C-R1, complete sequence	96.029	4206
DC_ERS2665507_P802	NODE_4_length_1895_cov_22.710757_cutoff_0	5951	3586	4031	NC_024968.1 Escherichia coli plasmid pER24y-8ksm DNA, complete sequence	99.766	1707
DC_ERS2665507_P802	NODE_5_length_1791_cov_15.423749_cutoff_0	2947	1927	2363	CP048315.1 Escherichia coli strain 32-4 plasmid p32-4_E, complete sequence	99.89	1780
DC_ERS2665507_P802	NODE_1_length_5704_cov_14.335109_cutoff_10	27208	23740	28759	NZ_CP035482.1 Escherichia coli strain U13A plasmid pU13A_E, complete sequence	99.955	4429
TI_ERS2665906_P913	NODE_4_length_1895_cov_14.232711_cutoff_0	2487	5530	2487	NC_024968.1 Escherichia coli plasmid pER24y-8ksm DNA, complete sequence	99.3	1715
TI_ERS2665906_P913	NODE_1_length_4270_cov_5.452943_cutoff_5	2176	4986	2176	NC_017649.1 Escherichia coli O7:K1 str. CE10 plasmid pCE10C, complete sequence	99.973	3771
CE_ERS2665907_P913	NODE_3_length_1895_cov_31.170143_cutoff_0	3031	6804	3031	CP019270.1 Escherichia coli strain 13C1079T plasmid p13C1079T-3, complete sequence	88.195	1745
CE_ERS2665907_P913	NODE_1_length_4270_cov_12.446271_cutoff_5	2365	5384	2365	NC_017649.1 Escherichia coli O7:K1 str. CE10 plasmid pCE10C, complete sequence	99.975	3923
DC_ERS2665908_P913	NODE_2_length_1895_cov_22.070252_cutoff_0	2202	4737	2202	NC_024968.1 Escherichia coli plasmid pER24y-8ksm DNA, complete sequence	99.304	1723
DC_ERS2665908_P913	NODE_1_length_4270_cov_10.091494_cutoff_5	2381	5296	2381	NC_017649.1 Escherichia coli O7:K1 str. CE10 plasmid pCE10C, complete sequence	99.975	3923
