# Supplementary material for: Strains Colonizing Different Intestinal Sites within an Individual Are Derived from a Single Founder Population
Source: mBio. 2023 Jan 31;14(1):e03456-22. doi: 10.1128/mbio.03456-22 (PMC9972980; doi:10.1128/mbio.03456-22)
Supplement: TABLE S4 [file mbio.03456-22-s0009.xlsx]

## Sheet: New Table S4a - total fixed uni
Subject_ID / sample_ID
	Unique to GI location	total_unique_mutations	only_synon+nonsyn	Nonsyn	Synon	Intergenic_region	gyrA/parC_mutations	Cohort_type_antibiotics_or_not
P802
ERS2665505	TI	3	1	0	1	2	3 mutations	immediately after antibiotics
ERS2665506	Ce	8	1	1	0	7	3 mutations	immediately after antibiotics
ERS2665507	DC	4	0	0	0	4	3 mutations	immediately after antibiotics
		15
P711
ERS2665357	TI	93	21	14	7	72	0 mutations	21 days of recovery
ERS2665358	Ce	31	22	18	4	9	0 mutations	21 days of recovery
ERS2665359	DC	5	2	1	1	3	0 mutations	21 days of recovery
		129
P708
ERS2665340	TI	10	3	2	1	7	3 mutations	immediately after antibiotics
ERS2665341	Ce	9	3	2	1	6	3 mutations	immediately after antibiotics
ERS2665342	DC	8	2	2	0	6	3 mutations	immediately after antibiotics
		27
P706
ERS2665287	TI	8	2	2	0	6	3 mutations	immediately after antibiotics
ERS2665288	Ce	4	0	0	0	4	3 mutations	immediately after antibiotics
ERS2665289	DC	4	0	0	0	4	3 mutations	immediately after antibiotics
		16
P611
ERS2665025	TI	11	3	2	1	8	3 mutations	21 days of recovery
ERS2665026	Ce	1	0	0	0	1	3 mutations	21 days of recovery
ERS2665027	DC	5	0	0	0	5	3 mutations	21 days of recovery
		17
P606
ERS2665002	TI	32	19	10	9	13	3 mutations	immediately after antibiotics
ERS2665003	Ce	6	2	0	2	4	3 mutations	immediately after antibiotics
ERS2665004	DC	25	7	5	2	18	3 mutations	immediately after antibiotics
		63
P602
ERS2664852	TI	6	3	1	2	3	2 mutations	immediately after antibiotics
ERS2664853	Ce	10	1	1	0	9	2 mutations	immediately after antibiotics
ERS2664854	DC	22	5	3	2	17	2 mutations	immediately after antibiotics
		38
P5
ERS2664665	TI	5	0	0	0	5	1 mutation	None-antibiotics cohort
ERS2664666	Ce	14	5	4	1	9	1 mutation	None-antibiotics cohort
ERS2664667	DC	8	3	2	1	5	0 mutations	None-antibiotics cohort
		27
P913
ERS2665906	TI	9	9	7	2	0	0 mutations	None-antibiotics cohort
ERS2665907	Ce	76	34	25	9	42	0 mutations	None-antibiotics cohort
ERS2665908	DC	46	35	24	11	11	0 mutations	None-antibiotics cohort

## Sheet: New Table S4b - fixed variants 
Subject_ID / sample_ID	TI and Ce	Ce and DC	TI and DC
P913	42	7	0
P802	4	2	0
P711	3	1	28
P708	1	1	7
P706	1	8	0
P611	0	10	0
P606	3	29	1
P602	22	0	0
P5	7	1	0

## Sheet: New Table S4c - fixed SNPs in c
Subject_ID / site	Contig	Position	Ref_allele	Var_allele	Var_read_depth	Var_fraction	Type	Ref_codon	Var_codon	Ref_nt_pos_change	Ref_aa_pos_change	Frameshift	Function	Upstream_feature	Downstream_feature
P5 – Ce	con.0020	28562	C	A	6	1	Nonsyn	cat	Aat				Putrescine ABC transporter putrescine-binding protein PotF (TC 3.A.1.11.2)	Uncharacterized sensory transduction regulator YbjN	Putrescine transport ATP-binding protein PotG (TC 3.A.1.11.2)
P5 – Ce	con.0076	9023	AGGT	CGGC	8	0.8	Synon	tcacct	tcGCCG	543ACCT>GCCG	SerPro181SerPro		Glucose dehydrogenase, PQQ-dependent (EC 1.1.5.2)	Blue copper oxidase CueO precursor	Hypoxanthine-guanine phosphoribosyltransferase (EC 2.4.2.8)
P5 – Ce	con.0159	3820	A	T	8	1	Nonsyn	att	Ttt	385A>T	Ile129Phe		hypothetical protein	Phage integrase, Phage P4-associated	hypothetical protein
P5 – Ce	con.0076	2694	G	T	6	1	Nonsyn	ggt	gTt	32G>T	Gly11Val		UPF0231 protein YacL	Aconitate hydratase 2 (EC 4.2.1.3) @ 2-methylisocitrate dehydratase (EC 4.2.1.99)	S-adenosylmethionine decarboxylase proenzyme (EC 4.1.1.50), prokaryotic class 1A
P5 – DC	con.0024	24688	GAAAAAAAACTC	GAAAAAAACTC	8.5	0.89	Deletion	atgaaaaaaaactct	atGAAAAAAACTCt			yes	glycosyl transferase, family 2	UTP--glucose-1-phosphate uridylyltransferase (EC 2.7.7.9)	Membrane protein involved in the export of O-antigen, teichoic acid lipoteichoic acids
P5 – DC	con.0015	2176	C	T	8.5	0.93	Nonsyn	ccg	cTg	740C>T	Pro247Leu		Arginine/ornithine antiporter ArcD	Protein YdgH	FolM Alternative dihydrofolate reductase 1
P602 – Ce	con.0009	90728	AGG	AGT	35	0.95	Nonsyn	gcctcc	gACTcc	464C>A	Ala155Asp		Uracil permease @ Uracil:proton symporter UraA	DnaA inactivator Hda (shorter homolog of DnaA)	Uracil phosphoribosyltransferase (EC 2.4.2.9)
P602 – DC	con.0132	3109	CTC	ATA	23	0.8	Nonsyn	ttctct	ttATAt	84CTC>ATA	PheSer28LeuTyr		FIG00644409: hypothetical protein	AAA+ ATPase superfamily protein YifB/ComM, associated with DNA recombination
P602 – DC	con.0117	7026	AT	GC	36	0.82	Synon	gaattg	gaGCtg	51AT>GC	GluLeu17GluLeu		Transcriptional regulator GadX, AraC family	Transcriptional regulator GadW, AraC family
P602 – DC	con.0117	7033	AGCA	GGCG	36.5	0.82	Synon	attgct	atCGCC	42TGCT>CGCC	IleAla14IleAla		Transcriptional regulator GadX, AraC family	Transcriptional regulator GadW, AraC family
P602 – TI	con.0032	78	T	C	6	1	Synon	gca	gcG	126A>G	Ala42Ala		Toxic component of a type I toxin-antitoxin system, HokA		Mobile element protein
P602 – TI	con.0009	90730	G	T	21	0.84	Nonsyn	gcc	gAc	464C>A	Ala155Asp		Uracil permease @ Uracil:proton symporter UraA	DnaA inactivator Hda (shorter homolog of DnaA)	Uracil phosphoribosyltransferase (EC 2.4.2.9)
P606 – DC	con.0012	11421	C	A	6.5	0.92	Nonsyn	ctt	Att	46C>A	Leu16Ile		hypothetical protein	Uncharacterized protein YoaC	RidA/YER057c/UK114 superfamily, group 2, YoaB-like protein
P606 – DC	con.0081	16176	ATTTCA	ATTTTCA	7	0.88	Insertion	attgaaata	atTGAAAATa	97_98insA	Glu33_Ile34fs	yes	hypothetical protein	hypothetical protein	probable Rhs-family protein
P606 – DC	con.0002	29692	T	C	5	0.83	Synon	tca	tcG	894A>G	Ser298Ser		Cyn operon transcriptional activator	Cytosine deaminase (EC 3.5.4.1)	Carbonic anhydrase, beta class (EC 4.2.1.1)
P606 – DC	con.0090	30	C	T	7	1	Nonsyn	ctc	Ttc	28C>T	Leu10Phe		hypothetical protein		Luciferase-like monooxygenase YhbW
P606 – TI	con.0002	60384	C	A	7.5	1	Nonsyn	ccg	Acg	169C>A	Pro57Thr		Uncharacterized protein YaiT	Deleted by Swiss-Prot (bogus protein)	Uncharacterized protein YaiV
P606 – TI	con.0136	4685	C	A	18.5	0.82	Synon	ggc	ggA	168C>A	Gly56Gly		1,4-dihydroxy-2-naphthoyl-CoA hydrolase (EC 3.1.2.28) in menaquinone biosynthesis	Uncharacterized protein YdiJ	Uncharacterized protein YdiH
P606 – TI	con.0022	49130	G	A	19.5	0.81	Nonsyn	tgt	tAt	1286G>A	Cys429Tyr		Uncharacterized inner membrane protein YjiN	Multidrug efflux pump MdtM (of MFS type)	Uncharacterized protein YjiL
P606 – TI	con.0125	3433	G	A	14	0.85	Nonsyn	acc	aTc	107C>T	Thr36Ile		Carbon starvation induced protein CsiD	L-2-hydroxyglutarate oxidase (EC 1.1.3.15)	hypothetical protein
P606 – TI	con.0031	10026	T	A	19.5	0.83	Nonsyn	tgc	Agc	247T>A	Cys83Ser		Putative inner membrane protein	Succinate dehydrogenase flavin-adding protein, antitoxin of CptAB toxin-antitoxin	Flavodoxin 2
P606 – TI	con.0020	27219	T	A	9	0.93	Nonsyn	cag	cTg	695A>T	Gln232Leu		Electron transport complex protein RnfD	Electron transport complex protein RnfG	Electron transport complex protein RnfC
P606 – TI	con.0058	5866	CCGGG	ACGGT	9	0.9	Nonsyn	gccggg	gACGGT	440CCGGG>ACGGT	AlaGly147AspGly		Colanic acid biosynthesis glycosyl transferase WcaC	Colanic acid biosynthesis acetyltransferase WcaB (EC 2.3.1.-)	Colanic acid polymerase WcaD
P606 – TI	con.0033	43344	G	C	6	0.85	Synon	tcc	tcG	6C>G	Ser2Ser		Zinc-type alcohol dehydrogenase YcjQ	Sugar phosphate isomerases/epimerases family protein YcjR
P606 – TI	con.0058	17863	T	C	15.5	1	Synon	ggt	ggC	435T>C	Gly145Gly		Lipopolysaccharide biosynthesis protein WzxC	UDP-glucose:undecaprenyl-phosphate glucose-1-phosphate transferase (EC 2.7.8.31)	Polysaccharide pyruvyl transferase
P606 – TI	con.0004	29446	T	G	12	1	Nonsyn	taa	Gaa	805T>G	Ter269Gluext*?		FIG00639441: hypothetical protein	hypothetical protein	FIG00639441: hypothetical protein
P606 – TI	con.0020	27239	T	G	11	1	Synon	cta	ctC	675A>C	Leu225Leu		Electron transport complex protein RnfD	Electron transport complex protein RnfG	Electron transport complex protein RnfC
P606 – TI	con.0102	198	A	T	8	1	Synon	ggt	ggA	846T>A	Gly282Gly		Uncharacterized membrane protein, YraQ family		Arsenical resistance operon repressor
P606 – TI	con.0001	138269	A	T	7	1	Synon	act	acA	2634T>A	Thr878Thr		Osmosensitive K+ channel histidine kinase KdpD	DNA-binding response regulator KdpE	Potassium-transporting ATPase C chain (EC 3.6.3.12) (TC 3.A.3.7.1)
P606 – TI	con.0023	41980	A	T	5.5	0.92	Nonsyn	agt	Tgt	34A>T	Ser12Cys		hypothetical protein	Xanthine-guanine phosphoribosyltransferase (EC 2.4.2.22)	Cytosol nonspecific dipeptidase (EC 3.4.13.18)
P606 – TI	con.0052	10680	C	T	21	0.85	Synon	ggc	ggT	201C>T	Gly67Gly		N(6)-L-threonylcarbamoyladenine synthase (EC 2.3.1.234)	hypothetical protein	L-tartrate/succinate antiporter
P606 – TI	con.0001	108409	C	T	15.5	0.86	Synon	ttg	ttA	1410G>A	Leu470Leu		Apolipoprotein N-acyltransferase / Copper homeostasis protein CutE	YVTN beta-propeller repeat-containing protein	Magnesium and cobalt efflux protein CorC
P606 – TI	con.0067	19678	G	T	16	1	Nonsyn	gct	gAt	188C>A	Ala63Asp		Phage holin/antiholin component S	Phage lysozyme R (EC 3.2.1.17)	hypothetical protein
P606 – TI	con.0084	81	G	T	10.5	0.96	Nonsyn	agg	agT	81G>T	Arg27Ser		Glycine cleavage system transcriptional activator GcvA		FIG00018398: hypothetical regulator
P606 – TI	con.0084	96	G	T	8.5	0.95	Synon	tcg	tcT	96G>T	Ser32Ser		Glycine cleavage system transcriptional activator GcvA		FIG00018398: hypothetical regulator
P611 – TI	con.0004	3417	T	A	16	0.97	Nonsyn	tat	taA	9T>A	Tyr3*		hypothetical protein	Uncharacterized protein YibG	hypothetical protein
P611 – TI	con.0082	609	A	T	7	0.88	Synon	cca	ccT	468A>T	Pro156Pro		H repeat-associated protein, YhhI family		Aliphatic amidase AmiE (EC 3.5.1.4)
P706 – TI	con.0006	91204	C	A	20	0.98	Nonsyn	aag	aaT	84G>T	Lys28Asn		FIG00638075: hypothetical protein	Uncharacterized protein YceO	Cytochrome b561 homolog 2
P706 – TI	con.0060	14663	G	A	6	0.8	Nonsyn	atg	atA	3G>A	Met1?		Transcriptional regulator YiaU, LysR family	Outer membrane protein YiaT	Inner membrane protein YiaV
P708 – Ce	con.0143	2520	AAA	AAG	17	0.89	Nonsyn	gaaacc	gAAGcc	73A>G	Thr25Ala		D-serine ammonia-lyase (EC 4.3.1.18)	D-serine permease DsdX
P708 – Ce	con.0143	2522	A	G	52.5	0.98	Nonsyn	acc	Gcc	73A>G	Thr25Ala		D-serine ammonia-lyase (EC 4.3.1.18)	D-serine permease DsdX
P708 – DC	con.0143	2498	A	G	32	1	Nonsyn	aag	Gag	49A>G	Lys17Glu		D-serine ammonia-lyase (EC 4.3.1.18)	D-serine permease DsdX
P708 – DC	con.0143	2495	GTAA	GTAG	48	0.96	Nonsyn	gtaaag	GTAGag	49A>G	Lys17Glu		D-serine ammonia-lyase (EC 4.3.1.18)	D-serine permease DsdX
P708 – TI	con.0143	2665	TACTA	CACTG	24.5	1	Nonsyn	gctactagg	gcCACTGgg	216TACTA>CACTG	AlaThrArg72AlaThrGly		D-serine ammonia-lyase (EC 4.3.1.18)	D-serine permease DsdX
P708 – TI	con.0143	2663	GCTACTA	GCCACTG	37	0.93	Nonsyn	gctactagg	GCCACTGgg	216TACTA>CACTG	AlaThrArg72AlaThrGly		D-serine ammonia-lyase (EC 4.3.1.18)	D-serine permease DsdX
P711 – Ce	con.0131	679	C	A	10	1	Nonsyn	ccc	cAc	629C>A	Pro210His		Hexuronate transporter		Hexuronate utilization operon transcriptional repressor ExuR
P711 – Ce	con.0054	23780	C	A	8.5	0.96	Nonsyn	cgg	cTg	755G>T	Arg252Leu		Arginine/ornithine antiporter ArcD	FolM Alternative dihydrofolate reductase 1	Protein YdgH
P711 – Ce	con.0051	11034	T	A	23	1	Nonsyn	acc	Tcc	91A>T	Thr31Ser		Hypothetical MFS-type transporter protein YcaD	Inner membrane permease YcaM	hypothetical protein
P711 – Ce	con.0025	24027	A	C	14	1	Nonsyn	taa	Gaa	823T>G	Ter275Gluext*?		Putrescine aminotransferase (EC 2.6.1.82)	Putrescine aminotransferase (EC 2.6.1.82)	Aerotaxis sensor receptor protein
P711 – Ce	con.0020	3331	G	C	19.5	1	Nonsyn	gag	Cag	664G>C	Glu222Gln		L-cystine ABC transporter (wide substrate range), substrate-binding protein FliY	Regulator of sigma S factor FliZ	D-cysteine desulfhydrase (EC 4.4.1.15)
P711 – Ce	con.0028	35442	G	C	13.5	1	Synon	gcg	gcC	864G>C	Ala288Ala		Ferric enterobactin transport system permease protein FepD (TC 3.A.1.14.2)	Enterobactin exporter EntS	Ferric enterobactin transport system permease protein FepG (TC 3.A.1.14.2)
P711 – Ce	con.0054	24106	CAAGT	CAAAAAGT	23	0.94	Insertion	cacttgatc	cACTTTTTGatc	426_427insTTT	His142_Leu143insHisPhe		Arginine/ornithine antiporter ArcD	FolM Alternative dihydrofolate reductase 1	Protein YdgH
P711 – Ce	con.0025	24036	GTGCA	CTGCA	9	0.93	Nonsyn	gctgcactg	gcTGCAGtg	814C>G	Leu272Val		Putrescine aminotransferase (EC 2.6.1.82)	Putrescine aminotransferase (EC 2.6.1.82)	Aerotaxis sensor receptor protein
P711 – Ce	con.0040	3469	A	G	35	0.99	Nonsyn	atg	aCg	758T>C	Met253Thr		Uncharacterized lipoprotein YdeK	HipB protein @ Antitoxin HigA	Autoinducer 2 (AI-2) kinase LsrK (EC 2.7.1.-)
P711 – Ce	con.0092	5127	A	G	18.5	1	Synon	gct	gcC	6T>C	Ala2Ala		Transcriptional activator protein LysR	Uncharacterized protein YgeA of aspartate/glutamate/hydantoin racemase family	Diaminopimelate decarboxylase (EC 4.1.1.20)
P711 – Ce	con.0143	5528	C	G	10.5	1	Nonsyn	atg	atC	9G>C	Met3Ile		Mannonate dehydratase (EC 4.2.1.8)	Starvation sensing protein RspB
P711 – Ce	con.0047	7526	C	G	32	1	Nonsyn	tgt	tCt	599G>C	Cys200Ser		GMP reductase (EC 1.7.1.7)	Type IV fimbrial assembly protein PilC	Dephospho-CoA kinase (EC 2.7.1.24)
P711 – Ce	con.0107	8830	T	G	34	1	Nonsyn	tgt	Ggt	769T>G	Cys257Gly		Succinyl-CoA ligase [ADP-forming] beta chain (EC 6.2.1.5)	Dihydrolipoamide succinyltransferase component (E2) of 2-oxoglutarate dehydrogenase complex (EC 2.3.1.61)	Succinyl-CoA ligase [ADP-forming] alpha chain (EC 6.2.1.5)
P711 – Ce	con.0062	6722	G	T	25.5	1	Nonsyn	ccg	Acg	4C>A	Pro2Thr		Regulator of RpoS	UTP--glucose-1-phosphate uridylyltransferase (EC 2.7.7.9)	FIG00613342: Bacterial patatin-like phospholipase domain containing protein
P711 – Ce	con.0051	23320	G	T	29.5	1	Nonsyn	cgc	Agc	307C>A	Arg103Ser		DNA translocase FtsK	Outer membrane lipoprotein carrier protein LolA	Leucine-responsive regulatory protein, regulator for leucine (or lrp) regulon and high-affinity branched-chain amino acid transport system
P711 – Ce	con.0033	13116	G	T	30	0.95	Synon	ggg	ggT	843G>T	Gly281Gly		Diguanylate cyclase (EC 2.7.7.65)	Phosphate starvation-inducible protein PsiF	Pyrroline-5-carboxylate reductase (EC 1.5.1.2)
P711 – Ce	con.0167	1159	G	T	19	1	Synon	ccc	ccA	210C>A	Pro70Pro		COG1649 predicted glycoside hydrolase		Probable glutamate/gamma-aminobutyrate antiporter
P711 – Ce	con.0010	64848	TCG	TAAGGCTGCG	13.5	0.85	Insertion	cttcggttgcag	ctTAAGGCTGCGgttgcag	280_281insAAGGCTG	Arg94_Leu95fs	yes	PTS system, N,N'-diacetylchitobiose-specific IIB component (EC 2.7.1.196)	Osmotically-inducible lipoprotein E	PTS system, N,N'-diacetylchitobiose-specific IIC component
P711 – Ce	con.0104	223	TCCCCGCT	TCCCCCCGCT	14	0.97	Insertion	ctccccgctacg	cTCCCCCCGCTacg	190_191insCC	Ala64_Thr65fs	yes	Uncharacterized inner membrane transporter YedA		Uncharacterized inner membrane transporter YedA
P711 – Ce	con.0009	51101	GGT	TGA	16	1	Nonsyn	ggggtt	ggTGAt	2214GGT>TGA	GlyVal738GlyAsp		Uncharacterized glycosyl hydrolase YcjT	Putative oxidoreductase YcjS (EC 1.-.-.-), NADH-binding	Beta-phosphoglucomutase (EC 5.4.2.6)
P711 – DC	con.0013	30845	G	T	7	1	Nonsyn	ccg	Acg	697C>A	Pro233Thr		Single-stranded-DNA-specific exonuclease RecJ	FIG00638342: hypothetical protein	Thiol:disulfide interchange protein DsbC
P711 – TI	con.0067	4878	C	A	8	1	Nonsyn	gcc	gAc	32C>A	Ala11Asp		hypothetical protein	Transposase InsC for insertion element IS2	hypothetical protein
P711 – TI	con.0012	62920	C	A	16	1	Nonsyn	gaa	Taa	2626G>T	Glu876*		DNA gyrase subunit A (EC 5.99.1.3)	Uncharacterized protein YfaA	3-demethylubiquinol 3-O-methyltransferase (EC 2.1.1.64) @ 2-polyprenyl-6-hydroxyphenyl methylase (EC 2.1.1.222)
P711 – TI	con.0157	402	T	A	23	1	Nonsyn	gat	gTt	26A>T	Asp9Val		FIG00639135: hypothetical protein		Pantothenate kinase (EC 2.7.1.33)
P711 – TI	con.0013	30841	ACCGG	ACCGT	46	0.88	Nonsyn	ccggtg	ACGGTg	697C>A	Pro233Thr		Single-stranded-DNA-specific exonuclease RecJ	FIG00638342: hypothetical protein	Thiol:disulfide interchange protein DsbC
P711 – TI	con.0103	12475	A	C	15	1	Nonsyn	tgc	Ggc	4T>G	Cys2Gly		Mobile element protein	FIG00644416: hypothetical protein
P711 – TI	con.0144	3604	A	C	13	1	Synon	ctt	ctG	747T>G	Leu249Leu		Cell division protein ZipA	DNA ligase (NAD(+)) (EC 6.5.1.2)	Sulfate transporter, CysZ-type
P711 – TI	con.0021	34194	T	C	29	1	Nonsyn	atg	aCg	71T>C	Met24Thr		Flagellar basal-body rod modification protein FlgD	Flagellar basal-body rod protein FlgC	Flagellar hook protein FlgE
P711 – TI	con.0042	35272	T	C	16	1	Nonsyn	aat	Gat	13A>G	Asn5Asp		Cysteine synthase (EC 2.5.1.47)	hypothetical protein
P711 – TI	con.0012	5943	TA	TG	13	0.81	Nonsyn	tag	TGg	614A>G	Ter205Trpext*?		ABC transporter, permease protein YejE	ABC transporter, permease protein YejB	ABC transporter, permease protein YejE
P711 – TI	con.0012	11542	GTAAG	TTAAT	16	0.89	Nonsyn	gtaagt	TTAATt	874GTAAG>TTAAT	ValSer292LeuIle		ATP-dependent RNA helicase YejH	SSU rRNA pseudouridine(516) synthase (EC 5.4.99.19)	LSU ribosomal protein L25p
P913 – Ce	con.0220	3970	C	A	8	1	Nonsyn	gtg	Ttg	7G>T	Val3Leu		Uncharacterized lipoprotein YedD	Cytoplasmic alpha-amylase (EC 3.2.1.1)
P913 – Ce	con.0105	14796	C	A	17	1	Nonsyn	ggg	Tgg	430G>T	Gly144Trp		LSU rRNA pseudouridine(2457) synthase (EC 5.4.99.20)	Nudix-like NDP and NTP phosphohydrolase NudJ
P913 – Ce	con.0172	7186	C	A	8	1	Nonsyn	agt	aTt	23G>T	Ser8Ile		Long-chain fatty acid transport protein	Uncharacterized protein YfdF
P913 – Ce	con.0094	10183	C	A	14	1	Nonsyn	cca	Aca	1252C>A	Pro418Thr		Aminoglycosides efflux system AcrAD-TolC, inner-membrane proton/drug antiporter AcrD (RND type)	Nitrate/nitrite sensor protein NarQ	FIG138056: a glutathione-dependent thiol reductase
P913 – Ce	con.0150	5255	C	A	14	0.93	Nonsyn	cgc	Agc	2563C>A	Arg855Ser		AidA-I adhesin-like protein	hypothetical protein	Uncharacterized protein YmgD
P913 – Ce	con.0084	47	G	A	8	0.89	tRNA						tRNA-Phe-GAA		Transcriptional regulator YjdC, AcrR family
P913 – Ce	con.0026	137	G	A	11	1	Synon	ggg	ggA	105G>A	Gly35Gly		Methenyltetrahydrofolate cyclohydrolase (EC 3.5.4.9) / Methylenetetrahydrofolate dehydrogenase (NADP+) (EC 1.5.1.5)		Uncharacterized S4 RNA-binding-domain protein YbcJ
P913 – Ce	con.0027	4472	T	A	13	1	Synon	gct	gcA	156T>A	Ala52Ala		hypothetical protein	hypothetical protein	Heme O synthase, protoheme IX farnesyltransferase, COX10-CtaB
P913 – Ce	con.0009	35472	A	C	9	1	Nonsyn	gtt	gGt	446T>G	Val149Gly		Putative efflux (PET) family inner membrane protein YccS	DNA transformation protein TfoX	Inner membrane protein YccF
P913 – Ce	con.0087	18424	A	C	8	1	Nonsyn	att	atG	279T>G	Ile93Met		Phage integrase	Chorismate mutase I (EC 5.4.99.5) / Prephenate dehydratase (EC 4.2.1.51)	Phage immunity repressor protein GpC
P913 – Ce	con.0041	6312	A	C	13	1	Nonsyn	cag	cCg	194A>C	Gln65Pro		Cys-tRNA(Pro) deacylase YbaK	hypothetical protein	UDP-sugar hydrolase (EC 3.6.1.45)
P913 – Ce	con.0039	28321	A	C	11	1	Nonsyn	tgg	Ggg	2170T>G	Trp724Gly		Aerobic respiration control sensor protein ArcB (EC 2.7.13.3)	Enhancing lycopene biosynthesis protein 2	[4Fe-4S]-AdoMet protein YhcC
P913 – Ce	con.0031	33100	G	C	8	1	Nonsyn	gct	Cct	1153G>C	Ala385Pro		Uncharacterized protein EC-HemX	Uroporphyrinogen-III synthase (EC 4.2.1.75)	Uncharacterized protein EC-HemY in Proteobacteria (unrelated to HemY-type PPO in GramPositives)
P913 – Ce	con.0123	1238	G	C	12	1	Nonsyn	atc	atG	96C>G	Ile32Met		Transcriptional regulator YgaV, ArsR family	Rhodanese-domain-containing inner membrane protein YgaP	UPF0057 membrane protein YqaE
P913 – Ce	con.0119	12749	G	C	6	1	Nonsyn	ggt	gCt	605G>C	Gly202Ala		Inner membrane ABC transporter permease protein YcjO	ABC-type sugar transport system, periplasmic binding protein YcjN
P913 – Ce	con.0201	15	G	C	7	1	Nonsyn	gcg	gGg	2090C>G	Ala697Gly		Chaperone protein ClpB (ATP-dependent unfoldase)		FIG00003370: Multicopper polyphenol oxidase
P913 – Ce	con.0260	17	C	G	12	0.92	Nonsyn	ccg	Gcg	16C>G	Pro6Ala		Inner membrane protein YgaZ		Uncharacterized protein YgaH
P913 – Ce	con.0065	251	T	G	9	1	Nonsyn	gtc	gGc	251T>G	Val84Gly		putative surface-exposed virulence protein		Pyridoxine 4-dehydrogenase PhxI (EC 1.1.1.65)
P913 – Ce	con.0087	18433	T	G	6	1	Synon	ata	atC	270A>C	Ile90Ile		Phage integrase	Chorismate mutase I (EC 5.4.99.5) / Prephenate dehydratase (EC 4.2.1.51)	Phage immunity repressor protein GpC
P913 – Ce	con.0260	28	T	G	14	0.93	Synon	ctt	ctG	27T>G	Leu9Leu		Inner membrane protein YgaZ		Uncharacterized protein YgaH
P913 – Ce	con.0158	1805	T	G	10	1	Synon	gtt	gtG	117T>G	Val39Val		hypothetical protein	LSU ribosomal protein L31p @ LSU ribosomal protein L31p, zinc-independent	Putative oxidoreductase
P913 – Ce	con.0004	5948	T	G	6	1	Nonsyn	ttg	tGg	614T>G	Leu205Trp		ABC transporter, permease protein YejE	ABC transporter, permease protein YejB	ABC transporter, ATP-binding protein YejF
P913 – Ce	con.0134	21	A	T	10	1	Nonsyn	cag	cTg	20A>T	Gln7Leu		Probable DNA endonuclease SmrA		Diguanylate cyclase (EC 2.7.7.65)
P913 – Ce	con.0119	12721	A	T	7	1	Nonsyn	atg	Ttg	577A>T	Met193Leu		Inner membrane ABC transporter permease protein YcjO	ABC-type sugar transport system, periplasmic binding protein YcjN
P913 – Ce	con.0067	21488	A	T	12	1	Synon	gtt	gtA	132T>A	Val44Val		GTP-binding and nucleic acid-binding protein YchF	Phosphoenolpyruvate-dihydroxyacetone phosphotransferase operon regulatory protein DhaR	Peptidyl-tRNA hydrolase (EC 3.1.1.29)
P913 – Ce	con.0118	7357	A	T	7	0.88	Synon	ggt	ggA	150T>A	Gly50Gly		Formate efflux transporter FocA	Pyruvate formate-lyase (EC 2.3.1.54)	Ribosomal protein S12p methylthiotransferase accessory factor YcaO
P913 – Ce	con.0123	1219	G	T	12	1	Nonsyn	ccc	Acc	115C>A	Pro39Thr		Transcriptional regulator YgaV, ArsR family	Rhodanese-domain-containing inner membrane protein YgaP	UPF0057 membrane protein YqaE
P913 – Ce	con.0025	33912	G	T	12	1	Synon	cgg	cgT	1017G>T	Arg339Arg		Multidrug resistance protein MdtH	Ribosomal-protein-S5p-alanine acetyltransferase (EC 2.3.1.128)	Glutaredoxin 2
P913 – Ce	con.0041	6084	G	T	8	1	Nonsyn	ggc	Tgc	121G>T	Gly41Cys		hypothetical protein	Uncharacterized protein YbaP	Cys-tRNA(Pro) deacylase YbaK
P913 – Ce	con.0056	25276	G	T	8	1	Nonsyn	cac	Aac	7C>A	His3Asn		Cysteine desulfurase (EC 2.8.1.7)	Sulfur acceptor protein
P913 – Ce	con.0068	4253	G	T	9	0.9	Nonsyn	gtg	Ttg	925G>T	Val309Leu		Cell division protein ZapE	Putative cytochrome d ubiquinol oxidase subunit III (EC 1.10.3.-) (Cytochrome bd-I oxidase subunit III)	hypothetical protein
P913 – Ce	con.0066	9366	TGG	TGT	8	0.89	Nonsyn	gtggtg	gTGTtg	145G>T	Val49Leu		tRNA uridine 5-oxyacetic acid(34) methyltransferase (EC 2.1.1.-)	Membrane Protein Functionally coupled to the MukBEF Chromosome Partitioning Mechanism	Chromosome partition protein MukF
P913 – DC	con.0085	3634	C	A	11	1	Nonsyn	ggc	gTc	161G>T	Gly54Val		UPF0061 protein YdiU	Hemin uptake protein HemP/HmuP	Putative anti-FlhC(2)FlhD(4) factor YdiV
P913 – DC	con.0077	15968	C	A	12	1	Nonsyn	gca	Tca	1147G>T	Ala383Ser		Uncharacterized protein YeaG	UPF0229 protein YeaH	MltA-interacting protein MipA
P913 – DC	con.0049	3200	C	A	15	1	Synon	gcc	gcA	405C>A	Ala135Ala		Putative oxidoreductase YcjS (EC 1.-.-.-), NADH-binding	Sugar phosphate isomerases/epimerases family protein YcjR	Uncharacterized glycosyl hydrolase YcjT
P913 – DC	con.0150	5243	C	A	12	1	Nonsyn	cat	Aat	2551C>A	His851Asn		AidA-I adhesin-like protein	hypothetical protein	Uncharacterized protein YmgD
P913 – DC	con.0183	4900	T	A	14.5	1	Synon	gga	ggT	1176A>T	Gly392Gly		Long-chain-fatty-acid--CoA ligase (EC 6.2.1.3)	Ribonuclease D (EC 3.1.26.3)
P913 – DC	con.0201	2342	T	A	9.5	1	Synon	ata	atT	66A>T	Ile22Ile		FIG00003370: Multicopper polyphenol oxidase	Chaperone protein ClpB (ATP-dependent unfoldase)	FIG00003370: Multicopper polyphenol oxidase
P913 – DC	con.0065	22474	T	A	9	1	Synon	cct	ccA	201T>A	Pro67Pro		Cytochrome b561	hypothetical protein
P913 – DC	con.0049	22302	ATTTTCTTCA	ATTTTTTCTTCA	9	0.96	Insertion	ttgaagaaaattgtc	tTGAAGAAAAAATtgtc	6_7insAA	Lys2_Lys3fs	yes	Methylated-DNA--protein-cysteine methyltransferase (EC 2.1.1.63)	hypothetical protein	Aminobenzoyl-glutamate transport protein
P913 – DC	con.0132	2487	A	C	10.5	1	Nonsyn	gat	gCt	35A>C	Asp12Ala		Uracil-DNA glycosylase, family 1 (EC 3.2.2.27)	Autonomous glycyl radical cofactor	Uncharacterized tRNA/rRNA methyltransferase YfiF
P913 – DC	con.0025	33537	A	C	11.5	1	Synon	gta	gtC	642A>C	Val214Val		Multidrug resistance protein MdtH	Ribosomal-protein-S5p-alanine acetyltransferase (EC 2.3.1.128)	Glutaredoxin 2
P913 – DC	con.0130	4870	A	C	8	1	Nonsyn	tgt	Ggt	88T>G	Cys30Gly		DNA recombination and repair protein RecF	DNA gyrase subunit B (EC 5.99.1.3)	DNA polymerase III beta subunit (EC 2.7.7.7)
P913 – DC	con.0164	7855	A	C	10	1	Nonsyn	gag	gCg	677A>C	Glu226Ala		DNA polymerase III epsilon subunit (EC 2.7.7.7)	Ribonuclease HI (EC 3.1.26.4)
P913 – DC	con.0131	10665	G	C	10	1	Synon	ggc	ggG	360C>G	Gly120Gly		L-rhamnonate transporter (predicted by genome context)	2-keto-3-deoxy-L-rhamnonate aldolase (EC 4.1.2.53)	L-rhamnonate dehydratase (EC 4.2.1.90)
P913 – DC	con.0201	2332	G	C	12.5	1	Nonsyn	ccc	Gcc	76C>G	Pro26Ala		FIG00003370: Multicopper polyphenol oxidase	Chaperone protein ClpB (ATP-dependent unfoldase)	FIG00003370: Multicopper polyphenol oxidase
P913 – DC	con.0159	2128	T	C	11	1	Nonsyn	gtg	gCg	962T>C	Val321Ala		Trimethylamine-N-oxide reductase (EC 1.7.2.3), TorZ	Trimethylamine-N-oxide reductase associated c-type cytochrome, TorY	tRNA ho5U(34) carboxymethyltransferase
P913 – DC	con.0070	9092	A	G	11.5	1	Nonsyn	tgt	Cgt	805T>C	Cys269Arg		LSU rRNA pseudouridine(2605) synthase (EC 5.4.99.22)	hypothetical membrane protein	hypothetical protein
P913 – DC	con.0004	55509	C	G	14.5	1	Nonsyn	agg	aCg	398G>C	Arg133Thr		Uncharacterized protein YfaP	Acetyl-CoA acetyltransferase (EC 2.3.1.9)	Uncharacterized protein YfaQ
P913 – DC	con.0085	473	C	G	12	1	Synon	tcc	tcG	432C>G	Ser144Ser		Phosphoenolpyruvate synthase regulatory protein		2-keto-3-deoxy-D-arabino-heptulosonate-7-phosphate synthase I alpha (EC 2.5.1.54)
P913 – DC	con.0164	7866	C	G	10.5	1	Nonsyn	ccc	Gcc	688C>G	Pro230Ala		DNA polymerase III epsilon subunit (EC 2.7.7.7)	Ribonuclease HI (EC 3.1.26.4)
P913 – DC	con.0214	1517	T	G	11.5	0.93	Nonsyn	ctg	cGg	50T>G	Leu17Arg		Uncharacterized fumarylacetoacetase-like protein YcgM	Protein YcgL	UPF0260 protein YcgN
P913 – DC	con.0099	17286	A	T	10.5	0.95	Nonsyn	atc	Ttc	1453A>T	Ile485Phe		Peptide chain release factor 3	Pyrimidine 5'-nucleotidase YjjG (EC 3.1.3.5)
P913 – DC	con.0105	2787	C	T	9	0.9	Nonsyn	gcg	gTg	479C>T	Ala160Val		Phage head maturation protease	Phage major capsid protein	Phage portal protein
P913 – DC	con.0022	21481	G	T	8.5	0.96	Synon	ggg	ggT	252G>T	Gly84Gly		YebG, DNA damage-inducible gene in SOS regulon, expressed in stationary phase	Formate-dependent phosphoribosylglycinamide formyltransferase	Small secreted protein YebF
P913 – DC	con.0010	22627	G	T	12.5	1	Nonsyn	ggg	gTg	464G>T	Gly155Val		Tagatose-6-phosphate kinase GatZ (EC 2.7.1.144)	Tagatose-1,6-bisphosphate aldolase GatY (EC 4.1.2.40)	Tagatose-6-phosphate kinase GatZ (EC 2.7.1.144)
P913 – DC	con.0004	49604	G	T	17	0.97	Nonsyn	agc	aTc	1799G>T	Ser600Ile		Signal transduction histidine-protein kinase AtoS (EC 2.7.13.3)	Sensor histidine kinase RcsC (EC 2.7.13.3)	Acetoacetate metabolism regulatory protein AtoC
P913 – DC	con.0025	14940	G	T	10	0.97	Synon	cgg	cgT	1824G>T	Arg608Arg		Ribonuclease E (EC 3.1.26.12)	hypothetical protein	Uncharacterized protein STM4317
P913 – DC	con.0046	29171	G	T	13.5	0.95	Synon	ggg	ggT	702G>T	Gly234Gly		Putative sulfate permease	Ribose-phosphate pyrophosphokinase (EC 2.7.6.1)	Putative membrane protein YchH
P913 – DC	con.0152	8979	G	T	7.5	1	Synon	ggc	ggA	24C>A	Gly8Gly		Putative structural protein	Excinuclease ABC subunit B
P913 – DC	con.0105	2793	G	T	10	1	Nonsyn	cgg	cTg	485G>T	Arg162Leu		Phage head maturation protease	Phage major capsid protein	Phage portal protein
P913 – DC	con.0105	2804	G	T	10.5	0.96	Nonsyn	gcc	Tcc	496G>T	Ala166Ser		Phage head maturation protease	Phage major capsid protein	Phage portal protein
P913 – DC	con.0025	28186	G	T	15.5	1	Nonsyn	gcc	Tcc	103G>T	Ala35Ser		Negative regulator of flagellin synthesis FlgM (anti-sigma28)	Flagellar basal-body P-ring formation protein FlgA	Flagellar biosynthesis protein FlgN
P913 – DC	con.0014	39584	G	T	9.5	0.93	Nonsyn	gca	gAa	554C>A	Ala185Glu		Mhp operon transcriptional activator	Transcriptional repressor of the lac operon	3-(3-hydroxyphenyl)propanoate hydroxylase (EC 1.14.13.127)
P913 – DC	con.0022	26346	G	T	13	1	Nonsyn	ggt	gTt	122G>T	Gly41Val		hypothetical protein	Uncharacterized protein YobB	DNA polymerase III theta subunit (EC 2.7.7.7)
P913 – DC	con.0101	6588	GGG	TGT	9.5	0.96	Nonsyn	acccgg	aACAgg	1577CCC>ACA	ThrArg526AsnArg		Probable ATP-dependent helicase lhr (EC 3.6.1.-)	Monothiol glutaredoxin GrxD	Ribonuclease T
P913 – TI	con.0167	1583	C	A	8	0.94	Nonsyn	agc	aTc	161G>T	Ser54Ile		Trimethylamine-N-oxide operon transcriptional regulatory protein TorR	Periplasmic protein TorT	Trimethylamine-N-oxide reductase associated c-type cytochrome, TorC
P913 – TI	con.0066	9378	C	G	6.5	0.92	Nonsyn	gcc	gGc	155C>G	Ala52Gly		tRNA uridine 5-oxyacetic acid(34) methyltransferase (EC 2.1.1.-)	Membrane Protein Functionally coupled to the MukBEF Chromosome Partitioning Mechanism	Chromosome partition protein MukF
P913 – TI	con.0105	3480	T	G	11.5	0.88	Nonsyn	tgc	Ggc	598T>G	Cys200Gly		Phage portal protein	Phage head maturation protease	Phage head-tail adapter
P913 – TI	con.0040	24432	T	G	5	0.83	Nonsyn	gac	gCc	77A>C	Asp26Ala		Ferredoxin	hypothetical protein	CFA/I fimbrial chaperone
P913 – TI	con.0105	3509	TCA	GGC	8.5	0.85	Nonsyn	attcag	atGGCg	627TCA>GGC	IleGln209MetAla		Phage portal protein	Phage head maturation protease	Phage head-tail adapter
P913 – TI	con.0185	521	A	T	13.5	0.92	Nonsyn	gat	gTt	521A>T	Asp174Val		Uncharacterized MFS-type transporter		Weak-acid-inducible locus InaA
P913 – TI	con.0083	1906	A	T	8	1	Synon	cta	ctT	753A>T	Leu251Leu		Arginine/ornithine antiporter ArcD	Protein YdgH	FolM Alternative dihydrofolate reductase 1
P913 – TI	con.0060	23474	C	T	6	0.85	Nonsyn	aga	aAa	830G>A	Arg277Lys		Uncharacterized protein YjbL	tRNA-dihydrouridine(20/20a) synthase (EC 1.3.1.91)
P913 – TI	con.0105	3497	G	T	10.5	0.91	Synon	cgg	cgT	615G>T	Arg205Arg		Phage portal protein	Phage head maturation protease	Phage head-tail adapter
