# Supplementary material for: Strains Colonizing Different Intestinal Sites within an Individual Are Derived from a Single Founder Population
Source: mBio. 2023 Jan 31;14(1):e03456-22. doi: 10.1128/mbio.03456-22 (PMC9972980; doi:10.1128/mbio.03456-22)
Supplement: TABLE S5 [file mbio.03456-22-s0010.xlsx]

## Sheet: P5
Chr|Pos|Var	Terminal ileum [freq]	Cecum [freq]	Descending colon [freq]
NODE_6_length_76098_cov_1.496508|50772|A	0.2414	0.2632	0.2791
NODE_6_length_76098_cov_1.496508|50812|G	0.2917	0.475	0.4667
NODE_9_length_72245_cov_1.276146|33223|T	0.381	0.375	0.3898
NODE_9_length_72245_cov_1.276146|33231|A	0.3182	0.3158	0.3939
NODE_9_length_72245_cov_1.276146|33305|C	0.2593	0.4881	0.443
NODE_15_length_58680_cov_1.145870|30408|G	0.3158	0.2766	0.2647
NODE_30_length_42769_cov_1.216343|42481|T	0.4762	0.3514	0.4516
NODE_40_length_36501_cov_1.245416|34273|T	0.2963	0.2718	0.234
NODE_40_length_36501_cov_1.245416|34384|T	0.3	0.2987	0.2262
NODE_40_length_36501_cov_1.245416|34399|T	0.2222	0.2923	0.2105
NODE_40_length_36501_cov_1.245416|34534|G	0.3571	0.3478	0.2692
NODE_40_length_36501_cov_1.245416|34602|T	0.4583	0.4	0.3908
NODE_40_length_36501_cov_1.245416|34673|T	0.4054	0.3444	0.3426
NODE_40_length_36501_cov_1.245416|34705|T	0.4062	0.3617	0.3333
NODE_40_length_36501_cov_1.245416|34723|G	0.4634	0.3838	0.3736
NODE_40_length_36501_cov_1.245416|34740|T	0.2308	0.23	0.2105
NODE_40_length_36501_cov_1.245416|34744|T	0.2121	0.23	0.2128
NODE_40_length_36501_cov_1.245416|34753|A	0.4828	0.41	0.404
NODE_40_length_36501_cov_1.245416|34877|G	0.3051	0.3197	0.3116
NODE_40_length_36501_cov_1.245416|34914|T	0.25	0.2368	0.2091
NODE_40_length_36501_cov_1.245416|34975|T	0.28	0.2041	0.202
NODE_40_length_36501_cov_1.245416|34989|A	0.2353	0.2212	0.22
NODE_47_length_31697_cov_1.400772|9288|C	0.3529	0.2727	0.3137
NODE_59_length_26169_cov_1.888987|25556|G	0.274	0.2395	0.2074
NODE_59_length_26169_cov_1.888987|25622|G	0.2243	0.2481	0.2331
NODE_59_length_26169_cov_1.888987|25640|T	0.2115	0.2528	0.225
NODE_59_length_26169_cov_1.888987|25721|G	0.213	0.2138	0.2217
NODE_59_length_26169_cov_1.888987|25724|T	0.2189	0.2128	0.2138
NODE_59_length_26169_cov_1.888987|25739|C	0.2561	0.2567	0.2244
NODE_59_length_26169_cov_1.888987|25909|C	0.2298	0.2041	0.2363
NODE_59_length_26169_cov_1.888987|25964|G	0.2578	0.2256	0.2535
NODE_59_length_26169_cov_1.888987|25977|A	0.2583	0.2236	0.2436
NODE_59_length_26169_cov_1.888987|25981|C	0.2596	0.2529	0.2595
NODE_59_length_26169_cov_1.888987|25993|C	0.268	0.2439	0.2749
NODE_59_length_26169_cov_1.888987|26002|G	0.2621	0.2422	0.2583
NODE_59_length_26169_cov_1.888987|26022|G	0.233	0.2455	0.2471
NODE_72_length_21266_cov_1.485349|12615|T	0.381	0.2885	0.3871
NODE_72_length_21266_cov_1.485349|12672|T	0.4783	0.2642	0.4386
NODE_72_length_21266_cov_1.485349|13152|T	0.3929	0.4754	0.3889
NODE_135_length_10387_cov_1.559434|8499|A	0.4583	0.3934	0.4429
NODE_158_length_8410_cov_1.315941|1330|T	0.4286	0.4	0.3673
NODE_172_length_6718_cov_1.376524|5618|G	0.4286	0.2778	0.3261
NODE_172_length_6718_cov_1.376524|5620|C	0.4286	0.2353	0.3333
NODE_172_length_6718_cov_1.376524|5648|A	0.3889	0.2195	0.2549
NODE_172_length_6718_cov_1.376524|5802|G	0.4	0.2927	0.3953
NODE_172_length_6718_cov_1.376524|5806|A	0.4118	0.3409	0.3404
NODE_201_length_4731_cov_1.417132|2109|T	0.35	0.3636	0.3636
NODE_203_length_4627_cov_1.315327|398|G	0.3889	0.3623	0.321
NODE_203_length_4627_cov_1.315327|423|G	0.3333	0.3099	0.2571
NODE_203_length_4627_cov_1.315327|452|A	0.3448	0.2436	0.2436
NODE_203_length_4627_cov_1.315327|464|G	0.3214	0.3333	0.3333
NODE_203_length_4627_cov_1.315327|465|T	0.3462	0.2917	0.2903
NODE_203_length_4627_cov_1.315327|636|C	0.2963	0.3043	0.2754
NODE_203_length_4627_cov_1.315327|645|C	0.2593	0.3793	0.3088
NODE_204_length_4618_cov_1.474367|3577|A	0.4118	0.4595	0.4865
NODE_227_length_3412_cov_1.626834|590|G	0.3333	0.4366	0.459
NODE_227_length_3412_cov_1.626834|1038|G	0.3333	0.4194	0.4194

## Sheet: P8
Chr|Pos|Var	Terminal ileum [freq]	Cecum [freq]	Descending colon [freq]
NODE_6_length_21171_cov_0.502559|14829|A	0.5	0.5	0.4286
NODE_7_length_20232_cov_0.355226|5979|G	0.4444	0.4286	0.5
NODE_8_length_19994_cov_0.409267|17675|A	0.4286	0.381	0.5
NODE_17_length_17442_cov_0.527088|16471|A	0.4615	0.3158	0.375
NODE_17_length_17442_cov_0.527088|16744|A	0.5	0.4706	0.5
NODE_27_length_15316_cov_0.343502|8965|A	0.3529	0.4286	0.4706
NODE_32_length_14365_cov_0.518122|1691|G	0.5	0.4615	0.4667
NODE_38_length_13928_cov_0.399350|13425|T	0.2593	0.4242	0.5
NODE_43_length_13004_cov_0.473127|4708|T	0.3333	0.4706	0.5
NODE_43_length_13004_cov_0.473127|10046|C	0.4286	0.375	0.4286
NODE_115_length_9414_cov_0.348999|3063|T	0.5	0.4286	0.5
NODE_133_length_8805_cov_0.479844|2478|C	0.5	0.5	0.5
NODE_140_length_8587_cov_0.464059|4993|G	0.5	0.3529	0.5
NODE_157_length_8178_cov_0.497224|7408|G	0.4615	0.4667	0.4615
NODE_183_length_7553_cov_0.654144|6111|G	0.5	0.4286	0.5
NODE_183_length_7553_cov_0.654144|7106|G	0.375	0.375	0.5
NODE_224_length_6837_cov_0.701804|3317|G	0.4615	0.4211	0.5
NODE_261_length_6284_cov_0.262116|3304|C	0.5	0.4286	0.5
NODE_301_length_5766_cov_0.441946|4104|T	0.4	0.5	0.4762
NODE_310_length_5647_cov_0.663617|4271|A	0.5	0.381	0.5
NODE_400_length_4666_cov_0.409536|3011|G	0.4615	0.4667	0.5
NODE_458_length_4116_cov_0.395004|3674|T	0.5	0.4667	0.4615
NODE_502_length_3760_cov_0.591267|1473|C	0.5	0.4667	0.375
NODE_503_length_3757_cov_0.521173|2815|G	0.5	0.4444	0.5
NODE_568_length_3305_cov_0.604889|1661|C	0.4615	0.35	0.5
NODE_616_length_3046_cov_0.467205|2420|G	0.4615	0.45	0.4286
NODE_676_length_2737_cov_0.444444|2265|G	0.4737	0.4286	0.5
NODE_908_length_1810_cov_0.472078|1219|A	0.4615	0.4667	0.5

## Sheet: P602
Chr|Pos|Var	Terminal ileum [freq]	Cecum [freq]	Descending colon [freq]
NODE_17_length_72511_cov_4.804219|60045|A	0.3889	0.2966	0.2475
NODE_17_length_72511_cov_4.804219|60117|G	0.4375	0.3118	0.3093
NODE_17_length_72511_cov_4.804219|60159|G	0.5	0.2857	0.287
NODE_21_length_59862_cov_4.261436|23585|A	0.5	0.4494	0.4711
NODE_21_length_59862_cov_4.261436|23651|C	0.4118	0.3596	0.2872
NODE_21_length_59862_cov_4.261436|23653|C	0.4706	0.3431	0.3253
NODE_31_length_44170_cov_4.616935|30141|T	0.4	0.3766	0.4
NODE_52_length_32355_cov_4.591258|31923|G	0.3333	0.3412	0.3784
NODE_52_length_32355_cov_4.591258|32218|G	0.4167	0.3168	0.3109
NODE_52_length_32355_cov_4.591258|32219|A	0.375	0.3173	0.3008
NODE_52_length_32355_cov_4.591258|32252|C	0.3043	0.3301	0.3069
NODE_52_length_32355_cov_4.591258|32282|A	0.3333	0.2063	0.2762
NODE_60_length_27024_cov_4.741902|26732|C	0.3684	0.2604	0.2264
NODE_60_length_27024_cov_4.741902|26741|C	0.4737	0.431	0.4083
NODE_60_length_27024_cov_4.741902|26786|G	0.4348	0.3565	0.3284
NODE_60_length_27024_cov_4.741902|26798|C	0.4348	0.4512	0.4474
NODE_60_length_27024_cov_4.741902|26840|T	0.3182	0.3407	0.3838
NODE_60_length_27024_cov_4.741902|26846|G	0.35	0.3488	0.4388
NODE_60_length_27024_cov_4.741902|26855|G	0.3333	0.3614	0.4157
NODE_64_length_25972_cov_4.817097|228|G	0.375	0.3627	0.3226
NODE_64_length_25972_cov_4.817097|231|T	0.3125	0.3105	0.2879
NODE_64_length_25972_cov_4.817097|234|G	0.4615	0.4414	0.3907
NODE_64_length_25972_cov_4.817097|291|C	0.2414	0.2	0.2454
NODE_64_length_25972_cov_4.817097|375|C	0.2632	0.2604	0.2716
NODE_64_length_25972_cov_4.817097|381|G	0.2143	0.2554	0.2711
NODE_64_length_25972_cov_4.817097|397|C	0.2121	0.2414	0.2931
NODE_64_length_25972_cov_4.817097|441|C	0.2632	0.2322	0.2359
NODE_64_length_25972_cov_4.817097|24943|C	0.3636	0.3822	0.4184
NODE_64_length_25972_cov_4.817097|25100|T	0.45	0.3873	0.4153
NODE_64_length_25972_cov_4.817097|25113|A	0.4186	0.368	0.3963
NODE_64_length_25972_cov_4.817097|25270|C	0.5	0.4485	0.38
NODE_64_length_25972_cov_4.817097|25348|A	0.4286	0.4674	0.4059
NODE_64_length_25972_cov_4.817097|25356|T	0.5	0.4921	0.3911
NODE_64_length_25972_cov_4.817097|25449|A	0.3953	0.4444	0.4017
NODE_64_length_25972_cov_4.817097|25512|T	0.2162	0.4192	0.3889
NODE_73_length_24204_cov_4.161203|23412|G	0.2917	0.3212	0.2821
NODE_73_length_24204_cov_4.161203|23566|G	0.3714	0.3367	0.4174
NODE_73_length_24204_cov_4.161203|23595|G	0.4444	0.4375	0.4758
NODE_73_length_24204_cov_4.161203|23609|A	0.4571	0.4121	0.3578
NODE_73_length_24204_cov_4.161203|23692|G	0.4815	0.4256	0.4649
NODE_73_length_24204_cov_4.161203|23700|C	0.44	0.4595	0.4064
NODE_73_length_24204_cov_4.161203|23712|T	0.3333	0.3671	0.4195
NODE_73_length_24204_cov_4.161203|23815|A	0.4286	0.2807	0.3448
NODE_73_length_24204_cov_4.161203|23827|C	0.4286	0.3274	0.3732
NODE_73_length_24204_cov_4.161203|23830|G	0.4286	0.3305	0.4
NODE_73_length_24204_cov_4.161203|23840|C	0.4	0.3684	0.4203
NODE_73_length_24204_cov_4.161203|23863|T	0.4	0.3585	0.3821
NODE_73_length_24204_cov_4.161203|24019|T	0.5	0.5	0.4348
NODE_87_length_17583_cov_4.624272|225|A	0.4286	0.404	0.403
NODE_87_length_17583_cov_4.624272|375|G	0.3182	0.3451	0.3206
NODE_91_length_16449_cov_4.093735|16334|A	0.381	0.5	0.4595
NODE_102_length_14602_cov_4.943286|14450|G	0.4286	0.2787	0.3167
NODE_102_length_14602_cov_4.943286|14480|A	0.3333	0.2892	0.4062
NODE_102_length_14602_cov_4.943286|14483|C	0.4211	0.3108	0.4468
NODE_107_length_13550_cov_5.033761|11005|A	0.2581	0.395	0.3871
NODE_107_length_13550_cov_5.033761|11137|A	0.425	0.4526	0.4457
NODE_107_length_13550_cov_5.033761|11140|A	0.4884	0.4754	0.4971
NODE_107_length_13550_cov_5.033761|11144|T	0.3824	0.4787	0.4431
NODE_107_length_13550_cov_5.033761|11152|T	0.3846	0.373	0.381
NODE_107_length_13550_cov_5.033761|11161|G	0.4211	0.3563	0.3288
NODE_107_length_13550_cov_5.033761|11176|A	0.3784	0.2697	0.2561
NODE_107_length_13550_cov_5.033761|11179|G	0.3889	0.345	0.2516
NODE_107_length_13550_cov_5.033761|11180|G	0.3721	0.3069	0.25
NODE_107_length_13550_cov_5.033761|11193|T	0.3333	0.2909	0.2733
NODE_107_length_13550_cov_5.033761|11200|T	0.3636	0.375	0.3588
NODE_107_length_13550_cov_5.033761|11212|G	0.5	0.4272	0.3429
NODE_107_length_13550_cov_5.033761|11248|T	0.4	0.4589	0.3868
NODE_107_length_13550_cov_5.033761|11256|T	0.3902	0.484	0.3737
NODE_107_length_13550_cov_5.033761|11330|C	0.4915	0.4333	0.4785
NODE_107_length_13550_cov_5.033761|11359|C	0.5	0.4327	0.4718
NODE_107_length_13550_cov_5.033761|11497|A	0.4359	0.4229	0.3558
NODE_107_length_13550_cov_5.033761|11535|A	0.5	0.4378	0.4032
NODE_107_length_13550_cov_5.033761|11618|A	0.434	0.418	0.4306
NODE_107_length_13550_cov_5.033761|11677|C	0.4722	0.4714	0.4217
NODE_107_length_13550_cov_5.033761|11685|A	0.3667	0.2685	0.2806
NODE_107_length_13550_cov_5.033761|11687|C	0.4	0.3419	0.3488
NODE_107_length_13550_cov_5.033761|11696|T	0.3125	0.3162	0.3134
NODE_107_length_13550_cov_5.033761|11698|A	0.3	0.2719	0.2857
NODE_107_length_13550_cov_5.033761|11701|G	0.28	0.3196	0.3596
NODE_107_length_13550_cov_5.033761|11706|T	0.3103	0.3394	0.3391
NODE_107_length_13550_cov_5.033761|11713|T	0.3704	0.3	0.2385
NODE_107_length_13550_cov_5.033761|11716|A	0.375	0.3077	0.256
NODE_107_length_13550_cov_5.033761|11722|A	0.4688	0.3846	0.3516
NODE_107_length_13550_cov_5.033761|11743|A	0.4074	0.4082	0.3884
NODE_107_length_13550_cov_5.033761|11902|T	0.4324	0.4715	0.4048
NODE_107_length_13550_cov_5.033761|11963|T	0.4884	0.3871	0.3854
NODE_107_length_13550_cov_5.033761|11989|G	0.4783	0.4684	0.4293
NODE_107_length_13550_cov_5.033761|12082|T	0.4595	0.4867	0.4516
NODE_107_length_13550_cov_5.033761|12085|C	0.4872	0.4912	0.4803
NODE_107_length_13550_cov_5.033761|12238|G	0.4444	0.4157	0.3699
NODE_107_length_13550_cov_5.033761|12247|T	0.3556	0.3276	0.2975
NODE_107_length_13550_cov_5.033761|12261|G	0.3784	0.3584	0.372
NODE_107_length_13550_cov_5.033761|12268|A	0.4062	0.3169	0.3264
NODE_107_length_13550_cov_5.033761|12301|T	0.3939	0.459	0.4586
NODE_107_length_13550_cov_5.033761|12313|G	0.4375	0.4869	0.4551
NODE_107_length_13550_cov_5.033761|12334|A	0.4375	0.4513	0.45
NODE_107_length_13550_cov_5.033761|12397|A	0.449	0.4957	0.4396
NODE_107_length_13550_cov_5.033761|12448|A	0.3953	0.4027	0.3971
NODE_107_length_13550_cov_5.033761|12454|C	0.5	0.4044	0.4633
NODE_107_length_13550_cov_5.033761|12472|A	0.4524	0.3478	0.3463
NODE_107_length_13550_cov_5.033761|12476|A	0.4634	0.3234	0.3216
NODE_107_length_13550_cov_5.033761|12589|T	0.3415	0.468	0.4602
NODE_107_length_13550_cov_5.033761|12595|G	0.3617	0.4892	0.467
NODE_107_length_13550_cov_5.033761|12596|A	0.3556	0.441	0.4307
NODE_107_length_13550_cov_5.033761|12789|T	0.5	0.4937	0.4491
NODE_107_length_13550_cov_5.033761|12862|A	0.4364	0.4885	0.441
NODE_107_length_13550_cov_5.033761|12892|T	0.4884	0.5	0.4507
NODE_107_length_13550_cov_5.033761|13204|T	0.4839	0.4878	0.4974
NODE_168_length_7262_cov_5.356656|936|A	0.2667	0.2308	0.2733
NODE_168_length_7262_cov_5.356656|973|A	0.2581	0.3056	0.35
NODE_168_length_7262_cov_5.356656|982|T	0.25	0.2865	0.3516
NODE_168_length_7262_cov_5.356656|985|C	0.3077	0.2944	0.358
NODE_168_length_7262_cov_5.356656|997|G	0.2414	0.3039	0.3676
NODE_168_length_7262_cov_5.356656|1052|G	0.3571	0.2663	0.3241
NODE_168_length_7262_cov_5.356656|1062|T	0.3077	0.2632	0.2687
NODE_168_length_7262_cov_5.356656|1196|C	0.2333	0.4048	0.3274
NODE_168_length_7262_cov_5.356656|1226|T	0.4815	0.3636	0.3393
NODE_168_length_7262_cov_5.356656|1232|C	0.4583	0.3856	0.372
NODE_168_length_7262_cov_5.356656|1253|T	0.4615	0.3521	0.3704
NODE_168_length_7262_cov_5.356656|1259|A	0.44	0.303	0.3557
NODE_168_length_7262_cov_5.356656|1265|G	0.32	0.3134	0.3165
NODE_168_length_7262_cov_5.356656|1282|A	0.4	0.3158	0.3016
NODE_168_length_7262_cov_5.356656|1290|G	0.2917	0.3333	0.2984
NODE_168_length_7262_cov_5.356656|1298|C	0.2593	0.3047	0.3052
NODE_168_length_7262_cov_5.356656|1304|A	0.2581	0.2695	0.302
NODE_168_length_7262_cov_5.356656|1306|T	0.2667	0.2643	0.2953
NODE_168_length_7262_cov_5.356656|1321|A	0.25	0.2381	0.229
NODE_168_length_7262_cov_5.356656|1328|A	0.2581	0.2361	0.2782
NODE_168_length_7262_cov_5.356656|1473|G	0.4286	0.226	0.3254
NODE_168_length_7262_cov_5.356656|1479|G	0.3333	0.2044	0.2823
NODE_168_length_7262_cov_5.356656|1568|T	0.3448	0.3052	0.3099
NODE_168_length_7262_cov_5.356656|1573|C	0.3333	0.3377	0.3171
NODE_168_length_7262_cov_5.356656|1577|C	0.3077	0.2752	0.2789
NODE_168_length_7262_cov_5.356656|1585|T	0.2414	0.2703	0.2308
NODE_168_length_7262_cov_5.356656|1592|A	0.2188	0.2828	0.2
NODE_168_length_7262_cov_5.356656|1759|A	0.3333	0.2431	0.2569
NODE_168_length_7262_cov_5.356656|1774|G	0.3333	0.2821	0.3191
NODE_168_length_7262_cov_5.356656|1831|T	0.4375	0.3378	0.3567
NODE_168_length_7262_cov_5.356656|1840|G	0.4138	0.4014	0.3709
NODE_168_length_7262_cov_5.356656|1843|A	0.375	0.3856	0.3419
NODE_168_length_7262_cov_5.356656|2189|C	0.36	0.3129	0.2115
NODE_168_length_7262_cov_5.356656|2669|A	0.4737	0.2333	0.2385

## Sheet: P605
Chr|Pos|Var	Terminal ileum [freq]	Cecum [freq]	Descending colon [freq]
NODE_1_length_169556_cov_4.274812|498|A	0.2264	0.2376	0.4865
NODE_1_length_169556_cov_4.274812|1568|C	0.3148	0.3294	0.4634
NODE_1_length_169556_cov_4.274812|3744|C	0.2115	0.2033	0.2235
NODE_1_length_169556_cov_4.274812|4882|C	0.3304	0.2	0.4286
NODE_1_length_169556_cov_4.274812|4972|T	0.2706	0.2188	0.3605
NODE_1_length_169556_cov_4.274812|5089|A	0.3191	0.2124	0.4189
NODE_1_length_169556_cov_4.274812|5104|C	0.3299	0.2174	0.4375
NODE_1_length_169556_cov_4.274812|5143|C	0.2929	0.202	0.3256
NODE_1_length_169556_cov_4.274812|5180|C	0.2644	0.2062	0.2857
NODE_1_length_169556_cov_4.274812|6004|C	0.2273	0.2092	0.3827
NODE_1_length_169556_cov_4.274812|6295|G	0.2447	0.233	0.358
NODE_1_length_169556_cov_4.274812|6301|T	0.23	0.2035	0.3521
NODE_1_length_169556_cov_4.274812|6412|C	0.2617	0.2419	0.3973
NODE_1_length_169556_cov_4.274812|6442|G	0.2785	0.2868	0.4821
NODE_1_length_169556_cov_4.274812|7069|C	0.2245	0.2778	0.2791
NODE_1_length_169556_cov_4.274812|7072|A	0.2323	0.2778	0.2593
NODE_1_length_169556_cov_4.274812|7075|C	0.2609	0.3125	0.3462
NODE_1_length_169556_cov_4.274812|7096|C	0.3592	0.3883	0.3611
NODE_1_length_169556_cov_4.274812|7138|C	0.2979	0.268	0.3708
NODE_1_length_169556_cov_4.274812|7145|A	0.297	0.233	0.3256
NODE_1_length_169556_cov_4.274812|7156|T	0.2692	0.2365	0.3034
NODE_1_length_169556_cov_4.274812|7160|T	0.2667	0.22	0.2973
NODE_1_length_169556_cov_4.274812|7168|C	0.2903	0.2567	0.3205
NODE_1_length_169556_cov_4.274812|7294|A	0.325	0.2857	0.3846
NODE_1_length_169556_cov_4.274812|7366|C	0.2927	0.2381	0.4231
NODE_1_length_169556_cov_4.274812|7465|C	0.34	0.253	0.4085
NODE_1_length_169556_cov_4.274812|7474|G	0.3474	0.2541	0.3974
NODE_1_length_169556_cov_4.274812|8528|A	0.4222	0.2824	0.4333
NODE_1_length_169556_cov_4.274812|9708|G	0.303	0.355	0.4479
NODE_1_length_169556_cov_4.274812|9741|A	0.3091	0.2688	0.4135
NODE_1_length_169556_cov_4.274812|9765|G	0.25	0.2291	0.3412
NODE_1_length_169556_cov_4.274812|9948|G	0.3118	0.246	0.4
NODE_1_length_169556_cov_4.274812|9981|G	0.3761	0.2732	0.325
NODE_1_length_169556_cov_4.274812|10029|G	0.3585	0.2921	0.375
NODE_1_length_169556_cov_4.274812|10167|A	0.3565	0.264	0.4519
NODE_1_length_169556_cov_4.274812|10227|T	0.2698	0.2477	0.3191
NODE_1_length_169556_cov_4.274812|10269|A	0.2899	0.2163	0.3333
NODE_1_length_169556_cov_4.274812|10305|G	0.2016	0.2211	0.266
NODE_1_length_169556_cov_4.274812|10310|T	0.3182	0.2423	0.3626
NODE_1_length_169556_cov_4.274812|10317|C	0.3382	0.23	0.4167
NODE_1_length_169556_cov_4.274812|10340|T	0.3158	0.2392	0.3776
NODE_1_length_169556_cov_4.274812|10441|A	0.281	0.2642	0.3608
NODE_1_length_169556_cov_4.274812|10736|T	0.2435	0.2089	0.25
NODE_1_length_169556_cov_4.274812|10742|A	0.2269	0.2075	0.2676
NODE_1_length_169556_cov_4.274812|11151|T	0.2564	0.2129	0.4556
NODE_1_length_169556_cov_4.274812|11295|A	0.22	0.2653	0.321
NODE_1_length_169556_cov_4.274812|11391|T	0.2418	0.2235	0.3614
NODE_1_length_169556_cov_4.274812|11445|C	0.2212	0.2057	0.3976
NODE_1_length_169556_cov_4.274812|11547|T	0.3645	0.2872	0.3421
NODE_1_length_169556_cov_4.274812|11550|C	0.4184	0.3415	0.4262
NODE_1_length_169556_cov_4.274812|11895|C	0.3298	0.2579	0.3372
NODE_1_length_169556_cov_4.274812|12102|C	0.2317	0.2564	0.4058
NODE_1_length_169556_cov_4.274812|14199|T	0.4103	0.3354	0.4286
NODE_1_length_169556_cov_4.274812|14650|T	0.3093	0.3869	0.4179
NODE_1_length_169556_cov_4.274812|14665|T	0.3895	0.3964	0.5
NODE_1_length_169556_cov_4.274812|15827|A	0.3663	0.3018	0.3924
NODE_1_length_169556_cov_4.274812|15953|A	0.3235	0.2723	0.3061
NODE_1_length_169556_cov_4.274812|15981|C	0.2185	0.2205	0.2069
NODE_1_length_169556_cov_4.274812|16028|G	0.2569	0.3295	0.3077
NODE_1_length_169556_cov_4.274812|16502|T	0.2243	0.2055	0.3827
NODE_1_length_169556_cov_4.274812|17188|A	0.2447	0.2133	0.2667
NODE_1_length_169556_cov_4.274812|17218|C	0.2222	0.2143	0.2632
NODE_1_length_169556_cov_4.274812|17362|C	0.3766	0.2034	0.3478
NODE_1_length_169556_cov_4.274812|17479|C	0.3837	0.25	0.4133
NODE_1_length_169556_cov_4.274812|17557|G	0.3243	0.2362	0.4286
NODE_1_length_169556_cov_4.274812|17809|C	0.3205	0.2418	0.4474
NODE_1_length_169556_cov_4.274812|17827|T	0.3529	0.2753	0.4066
NODE_1_length_169556_cov_4.274812|17842|T	0.3222	0.2023	0.358
NODE_1_length_169556_cov_4.274812|18232|A	0.3451	0.2969	0.4409
NODE_1_length_169556_cov_4.274812|18466|C	0.2404	0.2181	0.3803
NODE_1_length_169556_cov_4.274812|18730|C	0.3404	0.2556	0.4189
NODE_1_length_169556_cov_4.274812|19405|T	0.2735	0.3084	0.4118
NODE_1_length_169556_cov_4.274812|19474|G	0.4095	0.325	0.4615
NODE_1_length_169556_cov_4.274812|19555|C	0.4348	0.3452	0.4368
NODE_1_length_169556_cov_4.274812|19557|C	0.4706	0.3485	0.4186
NODE_1_length_169556_cov_4.274812|19615|C	0.4286	0.2824	0.3854
NODE_1_length_169556_cov_4.274812|19621|G	0.3696	0.2695	0.337
NODE_1_length_169556_cov_4.274812|19624|A	0.3663	0.2542	0.3626
NODE_1_length_169556_cov_4.274812|19655|G	0.2481	0.2359	0.3293
NODE_1_length_169556_cov_4.274812|19691|C	0.3468	0.3473	0.4571
NODE_1_length_169556_cov_4.274812|19741|T	0.3675	0.3481	0.3625
NODE_1_length_169556_cov_4.274812|19777|C	0.3646	0.345	0.4028
NODE_1_length_169556_cov_4.274812|19780|G	0.3021	0.2796	0.2791
NODE_1_length_169556_cov_4.274812|19782|A	0.3627	0.3277	0.3896
NODE_1_length_169556_cov_4.274812|19803|T	0.2421	0.2195	0.2533
NODE_1_length_169556_cov_4.274812|19834|T	0.3673	0.2807	0.4688
NODE_1_length_169556_cov_4.274812|19918|T	0.3118	0.2045	0.3548
NODE_1_length_169556_cov_4.274812|19924|G	0.3061	0.2289	0.4074
NODE_1_length_169556_cov_4.274812|19927|A	0.3333	0.2456	0.4512
NODE_1_length_169556_cov_4.274812|20188|C	0.29	0.2734	0.4203
NODE_1_length_169556_cov_4.274812|20315|A	0.2537	0.3511	0.3158
NODE_1_length_169556_cov_4.274812|20380|A	0.2637	0.2167	0.2903
NODE_1_length_169556_cov_4.274812|20381|C	0.2766	0.226	0.2857
NODE_1_length_169556_cov_4.274812|20401|T	0.3301	0.2162	0.3913
NODE_1_length_169556_cov_4.274812|21500|C	0.3333	0.213	0.4932
NODE_1_length_169556_cov_4.274812|21770|G	0.33	0.2575	0.3214
NODE_1_length_169556_cov_4.274812|21929|G	0.3875	0.3439	0.4821
NODE_1_length_169556_cov_4.274812|22055|A	0.28	0.2065	0.2817
NODE_1_length_169556_cov_4.274812|22061|A	0.2778	0.212	0.2667
NODE_1_length_169556_cov_4.274812|22091|A	0.3196	0.2299	0.3974
NODE_1_length_169556_cov_4.274812|22121|G	0.4151	0.3353	0.4722
NODE_1_length_169556_cov_4.274812|23507|C	0.2389	0.2036	0.3143
NODE_1_length_169556_cov_4.274812|23588|G	0.3	0.2174	0.3718
NODE_1_length_169556_cov_4.274812|23600|T	0.2617	0.2078	0.2614
NODE_1_length_169556_cov_4.274812|24172|C	0.25	0.2222	0.3167
NODE_1_length_169556_cov_4.274812|24859|G	0.2292	0.2143	0.3056
NODE_1_length_169556_cov_4.274812|25404|A	0.2911	0.3727	0.4429
NODE_1_length_169556_cov_4.274812|25568|T	0.2447	0.236	0.2297
NODE_1_length_169556_cov_4.274812|25875|A	0.2048	0.2014	0.2059
NODE_1_length_169556_cov_4.274812|25961|A	0.219	0.2802	0.4
NODE_1_length_169556_cov_4.274812|25962|T	0.2336	0.288	0.3875
NODE_1_length_169556_cov_4.274812|25967|A	0.2381	0.3182	0.4286
NODE_1_length_169556_cov_4.274812|25971|C	0.2551	0.3367	0.4512
NODE_1_length_169556_cov_4.274812|26604|C	0.3563	0.3155	0.5
NODE_1_length_169556_cov_4.274812|28882|G	0.2444	0.262	0.3766
NODE_1_length_169556_cov_4.274812|28888|C	0.2716	0.2527	0.3766
NODE_1_length_169556_cov_4.274812|28894|A	0.2022	0.2488	0.3529
NODE_1_length_169556_cov_4.274812|28903|T	0.25	0.2651	0.4022
NODE_1_length_169556_cov_4.274812|28951|C	0.2679	0.3176	0.4167
NODE_1_length_169556_cov_4.274812|29008|A	0.2308	0.2819	0.3563
NODE_1_length_169556_cov_4.274812|29038|G	0.33	0.2554	0.4286
NODE_1_length_169556_cov_4.274812|29397|A	0.3093	0.25	0.4348
NODE_1_length_169556_cov_4.274812|29427|A	0.34	0.2737	0.4684
NODE_1_length_169556_cov_4.274812|29445|G	0.2267	0.2571	0.2836
NODE_1_length_169556_cov_4.274812|29508|A	0.3371	0.2926	0.4943
NODE_1_length_169556_cov_4.274812|31286|G	0.2473	0.2532	0.3086
NODE_1_length_169556_cov_4.274812|31541|G	0.3333	0.2418	0.303
NODE_1_length_169556_cov_4.274812|32936|G	0.2468	0.2059	0.3333
NODE_1_length_169556_cov_4.274812|33639|C	0.2875	0.2403	0.3051
NODE_1_length_169556_cov_4.274812|33879|G	0.3982	0.3523	0.4881
NODE_1_length_169556_cov_4.274812|34146|G	0.2718	0.2455	0.2921
NODE_1_length_169556_cov_4.274812|34153|A	0.243	0.2473	0.2472
NODE_1_length_169556_cov_4.274812|34507|A	0.2841	0.2318	0.4127
NODE_1_length_169556_cov_4.274812|38265|C	0.3333	0.2793	0.4524
NODE_1_length_169556_cov_4.274812|38310|T	0.3333	0.2386	0.473
NODE_1_length_169556_cov_4.274812|38364|T	0.4098	0.3333	0.5
NODE_1_length_169556_cov_4.274812|39294|G	0.2358	0.2061	0.2812
NODE_1_length_169556_cov_4.274812|39378|C	0.383	0.2986	0.4615
NODE_1_length_169556_cov_4.274812|39384|C	0.35	0.3317	0.4752
NODE_1_length_169556_cov_4.274812|39661|C	0.299	0.2191	0.3294
NODE_1_length_169556_cov_4.274812|39700|A	0.2273	0.2217	0.2133
NODE_1_length_169556_cov_4.274812|39935|T	0.3548	0.2941	0.475
NODE_1_length_169556_cov_4.274812|40188|C	0.3871	0.28	0.3564
NODE_1_length_169556_cov_4.274812|41486|C	0.354	0.2753	0.4359
NODE_1_length_169556_cov_4.274812|42695|C	0.3837	0.2759	0.3788
NODE_1_length_169556_cov_4.274812|43053|C	0.3258	0.3138	0.475
NODE_1_length_169556_cov_4.274812|43498|G	0.2211	0.2283	0.2222
NODE_1_length_169556_cov_4.274812|43996|T	0.358	0.2197	0.35
NODE_1_length_169556_cov_4.274812|44012|T	0.3407	0.2353	0.3896
NODE_1_length_169556_cov_4.274812|44014|A	0.3441	0.2431	0.3924
NODE_1_length_169556_cov_4.274812|44017|A	0.3667	0.235	0.4074
NODE_1_length_169556_cov_4.274812|44029|A	0.383	0.2656	0.4286
NODE_1_length_169556_cov_4.274812|44053|A	0.3444	0.2525	0.4045
NODE_1_length_169556_cov_4.274812|44758|G	0.215	0.2597	0.2414
NODE_1_length_169556_cov_4.274812|49312|C	0.2692	0.2258	0.4318
NODE_1_length_169556_cov_4.274812|49369|T	0.2523	0.2449	0.3625
NODE_1_length_169556_cov_4.274812|49387|T	0.2895	0.2541	0.3
NODE_1_length_169556_cov_4.274812|50069|G	0.3608	0.3772	0.4444
NODE_1_length_169556_cov_4.274812|50828|A	0.3364	0.3169	0.4286
NODE_1_length_169556_cov_4.274812|51183|T	0.3448	0.3383	0.5
NODE_1_length_169556_cov_4.274812|51205|T	0.3578	0.3544	0.4944
NODE_1_length_169556_cov_4.274812|51272|T	0.3229	0.3035	0.4051
NODE_1_length_169556_cov_4.274812|51289|A	0.3367	0.2613	0.3855
NODE_1_length_169556_cov_4.274812|54683|T	0.3488	0.3896	0.3636
NODE_1_length_169556_cov_4.274812|55189|A	0.2805	0.3092	0.5
NODE_1_length_169556_cov_4.274812|55900|G	0.303	0.2701	0.4643
NODE_1_length_169556_cov_4.274812|56499|G	0.2796	0.2288	0.2533
NODE_1_length_169556_cov_4.274812|56856|G	0.3765	0.3667	0.4615
NODE_1_length_169556_cov_4.274812|58960|G	0.2979	0.2994	0.4
NODE_1_length_169556_cov_4.274812|58981|C	0.2376	0.2573	0.3151
NODE_1_length_169556_cov_4.274812|60749|G	0.4184	0.3478	0.3551
NODE_1_length_169556_cov_4.274812|60934|A	0.3107	0.3232	0.4824
NODE_1_length_169556_cov_4.274812|61036|G	0.383	0.3616	0.3919
NODE_1_length_169556_cov_4.274812|61373|C	0.274	0.3462	0.4844
NODE_1_length_169556_cov_4.274812|61423|C	0.2892	0.284	0.4935
NODE_1_length_169556_cov_4.274812|65721|C	0.303	0.2601	0.3944
NODE_1_length_169556_cov_4.274812|67364|T	0.2613	0.2679	0.4688
NODE_1_length_169556_cov_4.274812|67469|A	0.2478	0.2447	0.4342
NODE_1_length_169556_cov_4.274812|68000|C	0.3778	0.297	0.4048
NODE_1_length_169556_cov_4.274812|68039|C	0.3119	0.2162	0.4074
NODE_1_length_169556_cov_4.274812|68348|T	0.24	0.2848	0.4
NODE_1_length_169556_cov_4.274812|68452|A	0.2593	0.2802	0.2763
NODE_1_length_169556_cov_4.274812|69170|G	0.2857	0.2543	0.3053
NODE_1_length_169556_cov_4.274812|69430|G	0.2766	0.3311	0.4091
NODE_1_length_169556_cov_4.274812|72944|T	0.3241	0.2772	0.3939
NODE_1_length_169556_cov_4.274812|73433|A	0.2475	0.232	0.4189
NODE_1_length_169556_cov_4.274812|73664|C	0.3784	0.3239	0.4928
NODE_1_length_169556_cov_4.274812|73673|A	0.2185	0.232	0.2667
NODE_1_length_169556_cov_4.274812|74580|G	0.2735	0.2547	0.2308
NODE_1_length_169556_cov_4.274812|74592|T	0.2017	0.213	0.236
NODE_1_length_169556_cov_4.274812|74892|G	0.3738	0.2657	0.4432
NODE_1_length_169556_cov_4.274812|76748|G	0.3243	0.2581	0.3371
NODE_1_length_169556_cov_4.274812|76894|G	0.2759	0.2973	0.4444
NODE_1_length_169556_cov_4.274812|76936|A	0.3012	0.2529	0.4559
NODE_1_length_169556_cov_4.274812|77059|G	0.3263	0.3039	0.3977
NODE_1_length_169556_cov_4.274812|77080|C	0.2405	0.2155	0.2466
NODE_1_length_169556_cov_4.274812|78002|C	0.27	0.2692	0.3367
NODE_1_length_169556_cov_4.274812|78657|A	0.3385	0.3106	0.254
NODE_1_length_169556_cov_4.274812|81634|T	0.2812	0.2457	0.3133
NODE_1_length_169556_cov_4.274812|81670|C	0.27	0.3077	0.4409
NODE_1_length_169556_cov_4.274812|81742|A	0.3717	0.2804	0.4948
NODE_1_length_169556_cov_4.274812|81748|G	0.3725	0.3191	0.4845
NODE_1_length_169556_cov_4.274812|81796|C	0.3182	0.2419	0.3548
NODE_1_length_169556_cov_4.274812|81847|G	0.2432	0.24	0.2875
NODE_1_length_169556_cov_4.274812|81871|C	0.3084	0.239	0.2716
NODE_1_length_169556_cov_4.274812|82165|G	0.3814	0.2595	0.4844
NODE_1_length_169556_cov_4.274812|82390|C	0.3333	0.288	0.4154
NODE_1_length_169556_cov_4.274812|82495|C	0.2667	0.3264	0.4762
NODE_1_length_169556_cov_4.274812|82498|C	0.2738	0.3096	0.4494
NODE_1_length_169556_cov_4.274812|83003|G	0.3017	0.2642	0.3438
NODE_1_length_169556_cov_4.274812|83756|A	0.303	0.2474	0.4085
NODE_1_length_169556_cov_4.274812|83837|G	0.2396	0.2158	0.4306
NODE_1_length_169556_cov_4.274812|83870|T	0.2368	0.2284	0.3718
NODE_1_length_169556_cov_4.274812|83918|A	0.3151	0.2552	0.3289
NODE_1_length_169556_cov_4.274812|83993|C	0.3187	0.2194	0.3095
NODE_1_length_169556_cov_4.274812|83996|G	0.2976	0.2201	0.2927
NODE_1_length_169556_cov_4.274812|84054|T	0.3495	0.3587	0.321
NODE_1_length_169556_cov_4.274812|84218|A	0.3039	0.2299	0.3647
NODE_1_length_169556_cov_4.274812|84558|C	0.25	0.2849	0.314
NODE_1_length_169556_cov_4.274812|84864|G	0.284	0.2081	0.3333
NODE_1_length_169556_cov_4.274812|85590|G	0.3628	0.2541	0.4756
NODE_1_length_169556_cov_4.274812|85827|G	0.3302	0.25	0.3778
NODE_1_length_169556_cov_4.274812|86013|G	0.2706	0.2123	0.2603
NODE_1_length_169556_cov_4.274812|86670|A	0.25	0.2023	0.3441
NODE_1_length_169556_cov_4.274812|86730|C	0.2683	0.2073	0.25
NODE_1_length_169556_cov_4.274812|87294|G	0.2979	0.2418	0.4239
NODE_1_length_169556_cov_4.274812|87584|T	0.25	0.3352	0.4634
NODE_1_length_169556_cov_4.274812|87589|T	0.2651	0.3295	0.4865
NODE_1_length_169556_cov_4.274812|87654|A	0.2262	0.2073	0.2432
NODE_1_length_169556_cov_4.274812|87801|C	0.4433	0.3313	0.45
NODE_1_length_169556_cov_4.274812|88185|G	0.3596	0.3067	0.4412
NODE_1_length_169556_cov_4.274812|88326|T	0.2955	0.2449	0.2368
NODE_1_length_169556_cov_4.274812|88669|C	0.236	0.2026	0.2533
NODE_1_length_169556_cov_4.274812|89502|G	0.2626	0.3594	0.4776
NODE_1_length_169556_cov_4.274812|89789|A	0.2982	0.3005	0.2235
NODE_1_length_169556_cov_4.274812|90939|G	0.2653	0.2013	0.25
NODE_1_length_169556_cov_4.274812|91341|T	0.2222	0.2234	0.2113
NODE_1_length_169556_cov_4.274812|91347|A	0.2742	0.267	0.2329
NODE_1_length_169556_cov_4.274812|91368|C	0.3874	0.3216	0.3836
NODE_1_length_169556_cov_4.274812|91428|C	0.4752	0.3478	0.4675
NODE_1_length_169556_cov_4.274812|91485|A	0.3689	0.2984	0.4948
NODE_1_length_169556_cov_4.274812|91533|G	0.3363	0.3585	0.4731
NODE_1_length_169556_cov_4.274812|93590|C	0.3382	0.2937	0.25
NODE_1_length_169556_cov_4.274812|93712|C	0.3494	0.3412	0.2899
NODE_1_length_169556_cov_4.274812|93893|C	0.3304	0.3772	0.3708
NODE_1_length_169556_cov_4.274812|93941|C	0.3438	0.4025	0.375
NODE_1_length_169556_cov_4.274812|94295|G	0.4231	0.2391	0.4366
NODE_1_length_169556_cov_4.274812|94319|C	0.3372	0.2339	0.3333
NODE_1_length_169556_cov_4.274812|94516|G	0.2526	0.2086	0.3293
NODE_1_length_169556_cov_4.274812|94518|T	0.2574	0.2	0.321
NODE_1_length_169556_cov_4.274812|94590|G	0.2875	0.2327	0.3478
NODE_1_length_169556_cov_4.274812|94596|G	0.3333	0.2222	0.3623
NODE_1_length_169556_cov_4.274812|94653|G	0.37	0.2733	0.35
NODE_1_length_169556_cov_4.274812|94769|G	0.2637	0.2525	0.3261
NODE_1_length_169556_cov_4.274812|95004|G	0.2564	0.2332	0.3878
NODE_1_length_169556_cov_4.274812|95086|G	0.2872	0.3017	0.3034
NODE_1_length_169556_cov_4.274812|95551|C	0.2947	0.2488	0.28
NODE_1_length_169556_cov_4.274812|95668|C	0.2987	0.3494	0.4359
NODE_1_length_169556_cov_4.274812|96433|G	0.2927	0.2695	0.2258
NODE_1_length_169556_cov_4.274812|97068|T	0.2692	0.2054	0.2237
NODE_1_length_169556_cov_4.274812|97271|C	0.2336	0.2222	0.2333
NODE_1_length_169556_cov_4.274812|97321|C	0.2564	0.2678	0.2111
NODE_1_length_169556_cov_4.274812|100393|T	0.3412	0.2597	0.3472
NODE_1_length_169556_cov_4.274812|102891|T	0.3393	0.2313	0.2889
NODE_1_length_169556_cov_4.274812|102936|A	0.2769	0.2113	0.3509
NODE_1_length_169556_cov_4.274812|102975|T	0.2179	0.2174	0.2073
NODE_1_length_169556_cov_4.274812|103098|C	0.4286	0.3614	0.4267
NODE_1_length_169556_cov_4.274812|103635|C	0.45	0.3512	0.3636
NODE_1_length_169556_cov_4.274812|103968|G	0.3762	0.3115	0.4444
NODE_1_length_169556_cov_4.274812|104031|C	0.2909	0.2802	0.4157
NODE_1_length_169556_cov_4.274812|104066|C	0.3514	0.3478	0.4875
NODE_1_length_169556_cov_4.274812|104127|C	0.3506	0.3226	0.403
NODE_1_length_169556_cov_4.274812|104190|C	0.3472	0.3846	0.4375
NODE_1_length_169556_cov_4.274812|104231|G	0.2736	0.2923	0.45
NODE_1_length_169556_cov_4.274812|104238|T	0.2018	0.2615	0.3289
NODE_1_length_169556_cov_4.274812|104270|C	0.3271	0.3596	0.4706
NODE_1_length_169556_cov_4.274812|104285|C	0.2957	0.3298	0.4524
NODE_1_length_169556_cov_4.274812|104606|T	0.2075	0.2928	0.2289
NODE_1_length_169556_cov_4.274812|104609|T	0.2233	0.2679	0.2564
NODE_1_length_169556_cov_4.274812|104756|T	0.2874	0.2762	0.3827
NODE_1_length_169556_cov_4.274812|104837|A	0.2784	0.2787	0.2027
NODE_1_length_169556_cov_4.274812|104841|C	0.4691	0.3916	0.4478
NODE_1_length_169556_cov_4.274812|105395|G	0.3091	0.2155	0.2545
NODE_1_length_169556_cov_4.274812|105475|C	0.3529	0.3034	0.3472
NODE_1_length_169556_cov_4.274812|105479|T	0.3441	0.2674	0.3291
NODE_1_length_169556_cov_4.274812|105482|T	0.3373	0.2011	0.2658
NODE_1_length_169556_cov_4.274812|107015|A	0.2667	0.3	0.2676
NODE_1_length_169556_cov_4.274812|107027|G	0.2778	0.3772	0.2969
NODE_1_length_169556_cov_4.274812|107063|C	0.3333	0.3626	0.3261
NODE_1_length_169556_cov_4.274812|107138|G	0.3375	0.2898	0.3704
NODE_1_length_169556_cov_4.274812|107168|G	0.2841	0.2678	0.3117
NODE_1_length_169556_cov_4.274812|107261|C	0.3146	0.2955	0.4198
NODE_1_length_169556_cov_4.274812|107279|T	0.25	0.2366	0.3175
NODE_1_length_169556_cov_4.274812|107330|T	0.2523	0.2043	0.2535
NODE_1_length_169556_cov_4.274812|107363|T	0.2955	0.3151	0.4198
NODE_1_length_169556_cov_4.274812|107426|T	0.2759	0.2514	0.3452
NODE_1_length_169556_cov_4.274812|107531|A	0.2553	0.3115	0.4179
NODE_1_length_169556_cov_4.274812|107588|C	0.3246	0.3311	0.4667
NODE_1_length_169556_cov_4.274812|107603|G	0.2906	0.3457	0.4459
NODE_1_length_169556_cov_4.274812|107738|G	0.2941	0.234	0.4603
NODE_1_length_169556_cov_4.274812|108248|T	0.3084	0.3699	0.4898
NODE_1_length_169556_cov_4.274812|108660|G	0.3415	0.2533	0.225
NODE_1_length_169556_cov_4.274812|108724|C	0.35	0.2778	0.3333
NODE_1_length_169556_cov_4.274812|109075|T	0.2658	0.2877	0.3438
NODE_1_length_169556_cov_4.274812|109168|G	0.3299	0.3193	0.2787
NODE_1_length_169556_cov_4.274812|109525|C	0.2969	0.2629	0.3647
NODE_1_length_169556_cov_4.274812|109577|G	0.2925	0.2754	0.3021
NODE_1_length_169556_cov_4.274812|109636|G	0.3118	0.2249	0.3623
NODE_1_length_169556_cov_4.274812|109843|C	0.3545	0.2864	0.3617
NODE_1_length_169556_cov_4.274812|110092|A	0.3824	0.3229	0.4
NODE_1_length_169556_cov_4.274812|110596|C	0.37	0.3372	0.4521
NODE_1_length_169556_cov_4.274812|110848|A	0.2647	0.2762	0.2174
NODE_1_length_169556_cov_4.274812|111712|A	0.3012	0.2696	0.2778
NODE_1_length_169556_cov_4.274812|111903|A	0.3205	0.2199	0.2955
NODE_1_length_169556_cov_4.274812|111925|A	0.3204	0.24	0.3279
NODE_1_length_169556_cov_4.274812|112585|C	0.3646	0.3798	0.4636
NODE_1_length_169556_cov_4.274812|112591|G	0.3939	0.375	0.4694
NODE_1_length_169556_cov_4.274812|112687|C	0.2604	0.2105	0.4762
NODE_1_length_169556_cov_4.274812|112729|T	0.2841	0.2235	0.3594
NODE_1_length_169556_cov_4.274812|112858|A	0.4203	0.2628	0.4839
NODE_1_length_169556_cov_4.274812|113017|C	0.3333	0.2214	0.3425
NODE_1_length_169556_cov_4.274812|115261|C	0.2417	0.2228	0.2857
NODE_1_length_169556_cov_4.274812|115264|A	0.2358	0.2235	0.2706
NODE_1_length_169556_cov_4.274812|115339|A	0.2073	0.2473	0.3333
NODE_1_length_169556_cov_4.274812|115344|A	0.2955	0.2974	0.4286
NODE_1_length_169556_cov_4.274812|115819|G	0.2772	0.2029	0.3605
NODE_1_length_169556_cov_4.274812|116144|C	0.32	0.2466	0.2738
NODE_1_length_169556_cov_4.274812|118093|C	0.3942	0.3401	0.4884
NODE_1_length_169556_cov_4.274812|118833|C	0.3137	0.2638	0.3472
NODE_1_length_169556_cov_4.274812|119301|G	0.35	0.3087	0.4493
NODE_1_length_169556_cov_4.274812|119308|C	0.3367	0.2867	0.4062
NODE_1_length_169556_cov_4.274812|119311|T	0.3084	0.2721	0.3803
NODE_1_length_169556_cov_4.274812|119759|G	0.3298	0.2928	0.4
NODE_1_length_169556_cov_4.274812|119846|A	0.2674	0.2929	0.4154
NODE_1_length_169556_cov_4.274812|119873|T	0.2273	0.2038	0.2812
NODE_1_length_169556_cov_4.274812|120338|C	0.4253	0.3459	0.375
NODE_1_length_169556_cov_4.274812|120413|G	0.3288	0.2324	0.4769
NODE_1_length_169556_cov_4.274812|120434|C	0.3944	0.314	0.4426
NODE_1_length_169556_cov_4.274812|121832|C	0.307	0.26	0.3333
NODE_1_length_169556_cov_4.274812|121844|C	0.2883	0.2386	0.3061
NODE_1_length_169556_cov_4.274812|121847|C	0.2936	0.2435	0.3085
NODE_1_length_169556_cov_4.274812|121853|C	0.2857	0.2723	0.3301
NODE_1_length_169556_cov_4.274812|121889|A	0.2198	0.2299	0.3258
NODE_1_length_169556_cov_4.274812|122168|T	0.2574	0.2296	0.2405
NODE_1_length_169556_cov_4.274812|124633|C	0.3014	0.3736	0.4568
NODE_1_length_169556_cov_4.274812|125319|G	0.3118	0.2857	0.3625
NODE_1_length_169556_cov_4.274812|126630|G	0.219	0.2343	0.3235
NODE_1_length_169556_cov_4.274812|129362|C	0.4304	0.2653	0.4032
NODE_1_length_169556_cov_4.274812|129404|C	0.2838	0.2012	0.3146
NODE_1_length_169556_cov_4.274812|129899|C	0.3297	0.3539	0.3676
NODE_1_length_169556_cov_4.274812|129966|C	0.338	0.3537	0.3913
NODE_1_length_169556_cov_4.274812|129972|T	0.2353	0.2781	0.3103
NODE_1_length_169556_cov_4.274812|130041|C	0.4505	0.2774	0.4923
NODE_1_length_169556_cov_4.274812|130563|G	0.3519	0.3155	0.3778
NODE_1_length_169556_cov_4.274812|130646|G	0.3482	0.3093	0.4318
NODE_1_length_169556_cov_4.274812|130816|C	0.41	0.2682	0.475
NODE_1_length_169556_cov_4.274812|130864|T	0.3434	0.2261	0.4457
NODE_1_length_169556_cov_4.274812|130874|A	0.3407	0.2427	0.4457
NODE_1_length_169556_cov_4.274812|131876|A	0.2451	0.2109	0.3085
NODE_1_length_169556_cov_4.274812|132053|C	0.2547	0.2558	0.2987
NODE_1_length_169556_cov_4.274812|134682|C	0.2771	0.203	0.209
NODE_1_length_169556_cov_4.274812|134856|C	0.2727	0.2308	0.2745
NODE_1_length_169556_cov_4.274812|138593|C	0.3814	0.3661	0.4815
NODE_1_length_169556_cov_4.274812|141957|T	0.2473	0.3017	0.3438
NODE_1_length_169556_cov_4.274812|144823|G	0.3151	0.3118	0.4795
NODE_1_length_169556_cov_4.274812|146540|G	0.2206	0.2017	0.3261
NODE_1_length_169556_cov_4.274812|146750|G	0.2034	0.2337	0.3067
NODE_1_length_169556_cov_4.274812|146767|C	0.2018	0.2116	0.2469
NODE_1_length_169556_cov_4.274812|146768|G	0.2281	0.2408	0.2073
NODE_1_length_169556_cov_4.274812|146774|C	0.2456	0.2539	0.2273
NODE_1_length_169556_cov_4.274812|146843|C	0.2475	0.2424	0.3026
NODE_1_length_169556_cov_4.274812|147658|C	0.3883	0.2762	0.4583
NODE_1_length_169556_cov_4.274812|147724|G	0.4322	0.3651	0.4231
NODE_1_length_169556_cov_4.274812|147736|C	0.4336	0.3526	0.3947
NODE_1_length_169556_cov_4.274812|147769|G	0.3495	0.288	0.2
NODE_1_length_169556_cov_4.274812|147778|C	0.3871	0.3314	0.2667
NODE_1_length_169556_cov_4.274812|147796|T	0.3125	0.3295	0.2951
NODE_1_length_169556_cov_4.274812|147799|C	0.3846	0.3766	0.3333
NODE_1_length_169556_cov_4.274812|147871|G	0.4545	0.2949	0.3529
NODE_1_length_169556_cov_4.274812|147874|T	0.3793	0.268	0.2958
NODE_1_length_169556_cov_4.274812|147895|T	0.3289	0.2552	0.2895
NODE_1_length_169556_cov_4.274812|147904|A	0.4714	0.3043	0.4
NODE_1_length_169556_cov_4.274812|147910|G	0.3429	0.2628	0.2857
NODE_1_length_169556_cov_4.274812|147916|A	0.4286	0.2868	0.3529
NODE_1_length_169556_cov_4.274812|147979|A	0.2903	0.3185	0.5
NODE_1_length_169556_cov_4.274812|147985|G	0.2222	0.2932	0.3846
NODE_1_length_169556_cov_4.274812|147998|A	0.2549	0.3258	0.34
NODE_1_length_169556_cov_4.274812|148217|T	0.2727	0.3053	0.2821
NODE_1_length_169556_cov_4.274812|148291|G	0.3824	0.3116	0.4714
NODE_1_length_169556_cov_4.274812|148363|T	0.2769	0.2937	0.2353
NODE_1_length_169556_cov_4.274812|148385|G	0.3556	0.4	0.4
NODE_1_length_169556_cov_4.274812|148417|A	0.3125	0.3417	0.3269
NODE_1_length_169556_cov_4.274812|148522|C	0.37	0.3125	0.4933
NODE_1_length_169556_cov_4.274812|148525|T	0.3627	0.297	0.4789
NODE_1_length_169556_cov_4.274812|148546|C	0.2692	0.2412	0.3247
NODE_1_length_169556_cov_4.274812|148618|T	0.25	0.2968	0.3333
NODE_1_length_169556_cov_4.274812|148639|T	0.2471	0.2688	0.3
NODE_1_length_169556_cov_4.274812|148801|C	0.4337	0.3579	0.3684
NODE_1_length_169556_cov_4.274812|148834|G	0.2947	0.2054	0.32
NODE_1_length_169556_cov_4.274812|148855|C	0.3085	0.2126	0.3974
NODE_1_length_169556_cov_4.274812|149020|C	0.3067	0.2857	0.375
NODE_1_length_169556_cov_4.274812|149023|C	0.3	0.2663	0.3684
NODE_1_length_169556_cov_4.274812|149032|T	0.2892	0.2283	0.3333
NODE_1_length_169556_cov_4.274812|149047|T	0.3068	0.2332	0.3393
NODE_1_length_169556_cov_4.274812|149062|A	0.3647	0.3053	0.339
NODE_1_length_169556_cov_4.274812|149092|G	0.4146	0.2965	0.4474
NODE_1_length_169556_cov_4.274812|149104|G	0.3587	0.2053	0.3506
NODE_1_length_169556_cov_4.274812|149107|G	0.3529	0.2167	0.3684
NODE_1_length_169556_cov_4.274812|149125|C	0.3721	0.2349	0.4146
NODE_1_length_169556_cov_4.274812|149256|T	0.2778	0.2114	0.3065
NODE_1_length_169556_cov_4.274812|149259|C	0.2917	0.2189	0.3333
NODE_1_length_169556_cov_4.274812|149262|C	0.2812	0.227	0.3385
NODE_1_length_169556_cov_4.274812|149265|C	0.2772	0.2444	0.3636
NODE_1_length_169556_cov_4.274812|149361|A	0.2396	0.2222	0.2727
NODE_1_length_169556_cov_4.274812|149367|C	0.3214	0.2963	0.3333
NODE_1_length_169556_cov_4.274812|149433|A	0.2062	0.2438	0.3649
NODE_1_length_169556_cov_4.274812|149499|C	0.2243	0.2768	0.4394
NODE_1_length_169556_cov_4.274812|149505|C	0.2424	0.2581	0.4138
NODE_1_length_169556_cov_4.274812|149508|C	0.2376	0.2327	0.3833
NODE_1_length_169556_cov_4.274812|149517|C	0.2551	0.3172	0.3667
NODE_1_length_169556_cov_4.274812|149664|A	0.2946	0.2769	0.3514
NODE_1_length_169556_cov_4.274812|149670|G	0.3661	0.3486	0.4286
NODE_1_length_169556_cov_4.274812|149673|G	0.3874	0.3651	0.4925
NODE_1_length_169556_cov_4.274812|149823|G	0.2233	0.2517	0.4286
NODE_1_length_169556_cov_4.274812|149854|C	0.2921	0.2537	0.4655
NODE_1_length_169556_cov_4.274812|149880|A	0.2917	0.2824	0.4684
NODE_1_length_169556_cov_4.274812|149895|T	0.2556	0.2575	0.4225
NODE_1_length_169556_cov_4.274812|149907|A	0.268	0.2821	0.3611
NODE_1_length_169556_cov_4.274812|149910|T	0.2708	0.2795	0.4085
NODE_1_length_169556_cov_4.274812|149916|G	0.2755	0.2622	0.3467
NODE_1_length_169556_cov_4.274812|150019|A	0.2903	0.2331	0.2787
NODE_1_length_169556_cov_4.274812|150021|A	0.2889	0.2378	0.2462
NODE_1_length_169556_cov_4.274812|150146|G	0.37	0.2701	0.4286
NODE_1_length_169556_cov_4.274812|150167|A	0.22	0.2284	0.2273
NODE_1_length_169556_cov_4.274812|150170|G	0.4316	0.3429	0.5
NODE_1_length_169556_cov_4.274812|150473|C	0.2832	0.2088	0.3407
NODE_1_length_169556_cov_4.274812|150479|T	0.2336	0.2099	0.2778
NODE_1_length_169556_cov_4.274812|150521|G	0.3441	0.2809	0.3491
NODE_1_length_169556_cov_4.274812|150545|C	0.337	0.2712	0.3299
NODE_1_length_169556_cov_4.274812|150572|A	0.25	0.223	0.3068
NODE_1_length_169556_cov_4.274812|150638|C	0.2371	0.2235	0.2899
NODE_1_length_169556_cov_4.274812|150653|C	0.3469	0.3059	0.3291
NODE_1_length_169556_cov_4.274812|150656|T	0.3061	0.2793	0.2911
NODE_1_length_169556_cov_4.274812|150668|A	0.2475	0.2151	0.2386
NODE_1_length_169556_cov_4.274812|150677|C	0.301	0.2432	0.3556
NODE_1_length_169556_cov_4.274812|150848|G	0.3953	0.3311	0.3857
NODE_1_length_169556_cov_4.274812|150920|A	0.3684	0.3641	0.3662
NODE_1_length_169556_cov_4.274812|151026|A	0.22	0.3011	0.3971
NODE_1_length_169556_cov_4.274812|151065|G	0.2527	0.2237	0.4737
NODE_1_length_169556_cov_4.274812|151089|C	0.3679	0.2759	0.463
NODE_1_length_169556_cov_4.274812|151134|C	0.4381	0.3653	0.4643
NODE_1_length_169556_cov_4.274812|151158|G	0.2551	0.2745	0.2549
NODE_1_length_169556_cov_4.274812|151254|G	0.2821	0.2103	0.4028
NODE_1_length_169556_cov_4.274812|151548|C	0.4466	0.3062	0.4318
NODE_1_length_169556_cov_4.274812|151611|T	0.3696	0.2312	0.3611
NODE_1_length_169556_cov_4.274812|151743|G	0.3837	0.3709	0.377
NODE_1_length_169556_cov_4.274812|152010|A	0.2258	0.2579	0.24
NODE_1_length_169556_cov_4.274812|160007|T	0.3854	0.3367	0.4364
NODE_1_length_169556_cov_4.274812|161725|G	0.3462	0.2717	0.4667
NODE_1_length_169556_cov_4.274812|161972|A	0.3333	0.3191	0.4023
NODE_1_length_169556_cov_4.274812|162226|C	0.3434	0.3333	0.3958
NODE_1_length_169556_cov_4.274812|162253|T	0.3646	0.3476	0.2955
NODE_1_length_169556_cov_4.274812|162340|C	0.3191	0.3167	0.4722
NODE_1_length_169556_cov_4.274812|162349|G	0.3077	0.3415	0.431
NODE_1_length_169556_cov_4.274812|162376|T	0.2059	0.2286	0.3281
NODE_1_length_169556_cov_4.274812|162757|C	0.3619	0.2353	0.3662
NODE_1_length_169556_cov_4.274812|163619|A	0.3026	0.2143	0.2899
NODE_2_length_160570_cov_3.991819|1387|A	0.359	0.3354	0.425
NODE_2_length_160570_cov_3.991819|2212|G	0.2114	0.2329	0.3689
NODE_2_length_160570_cov_3.991819|2262|T	0.2154	0.2074	0.299
NODE_2_length_160570_cov_3.991819|2491|A	0.2121	0.24	0.2791
NODE_2_length_160570_cov_3.991819|3594|C	0.4091	0.3791	0.4194
NODE_2_length_160570_cov_3.991819|3626|T	0.3854	0.3464	0.3673
NODE_2_length_160570_cov_3.991819|3759|C	0.2133	0.2486	0.2188
NODE_2_length_160570_cov_3.991819|3834|T	0.3271	0.2805	0.4516
NODE_2_length_160570_cov_3.991819|3843|T	0.3267	0.2959	0.3889
NODE_2_length_160570_cov_3.991819|4179|G	0.4512	0.3073	0.4444
NODE_2_length_160570_cov_3.991819|4191|G	0.2784	0.2065	0.2796
NODE_2_length_160570_cov_3.991819|4248|A	0.3077	0.3438	0.4634
NODE_2_length_160570_cov_3.991819|4260|G	0.2079	0.25	0.2532
NODE_2_length_160570_cov_3.991819|4272|A	0.2143	0.2531	0.2162
NODE_2_length_160570_cov_3.991819|4851|C	0.4272	0.355	0.3614
NODE_2_length_160570_cov_3.991819|6038|T	0.2025	0.2789	0.3333
NODE_2_length_160570_cov_3.991819|6043|A	0.2262	0.2516	0.3699
NODE_2_length_160570_cov_3.991819|6052|G	0.25	0.2434	0.403
NODE_2_length_160570_cov_3.991819|6058|G	0.2584	0.2357	0.36
NODE_2_length_160570_cov_3.991819|6060|G	0.25	0.2432	0.3944
NODE_2_length_160570_cov_3.991819|6110|G	0.2553	0.2391	0.3026
NODE_2_length_160570_cov_3.991819|6146|T	0.2195	0.2372	0.2877
NODE_2_length_160570_cov_3.991819|6153|T	0.2105	0.2078	0.2812
NODE_2_length_160570_cov_3.991819|6935|A	0.25	0.2023	0.2892
NODE_2_length_160570_cov_3.991819|7268|C	0.32	0.2877	0.3014
NODE_2_length_160570_cov_3.991819|7403|G	0.3086	0.3517	0.411
NODE_2_length_160570_cov_3.991819|7636|A	0.24	0.2632	0.3284
NODE_2_length_160570_cov_3.991819|7637|T	0.3896	0.2899	0.4783
NODE_2_length_160570_cov_3.991819|7682|C	0.2532	0.2164	0.2388
NODE_2_length_160570_cov_3.991819|7841|G	0.2703	0.2774	0.2698
NODE_2_length_160570_cov_3.991819|8293|T	0.3077	0.3122	0.3235
NODE_2_length_160570_cov_3.991819|8469|G	0.2391	0.2571	0.2969
NODE_2_length_160570_cov_3.991819|8538|G	0.3789	0.3605	0.4478
NODE_2_length_160570_cov_3.991819|8892|G	0.2697	0.3161	0.3733
NODE_2_length_160570_cov_3.991819|9065|G	0.2963	0.2404	0.4111
NODE_2_length_160570_cov_3.991819|9171|C	0.3194	0.2857	0.493
NODE_2_length_160570_cov_3.991819|9273|T	0.2331	0.2127	0.3469
NODE_2_length_160570_cov_3.991819|9474|C	0.2118	0.2473	0.3467
NODE_2_length_160570_cov_3.991819|9495|C	0.2099	0.205	0.3425
NODE_2_length_160570_cov_3.991819|9654|C	0.303	0.2439	0.4024
NODE_2_length_160570_cov_3.991819|9678|C	0.3146	0.2893	0.3924
NODE_2_length_160570_cov_3.991819|9801|G	0.2626	0.2	0.4026
NODE_2_length_160570_cov_3.991819|9948|T	0.3333	0.2346	0.3913
NODE_2_length_160570_cov_3.991819|9978|C	0.2857	0.2548	0.4459
NODE_2_length_160570_cov_3.991819|9990|T	0.325	0.2432	0.403
NODE_2_length_160570_cov_3.991819|10509|G	0.3596	0.2883	0.4615
NODE_2_length_160570_cov_3.991819|10515|G	0.3488	0.3125	0.4675
NODE_2_length_160570_cov_3.991819|10578|A	0.2041	0.2841	0.2022
NODE_2_length_160570_cov_3.991819|10890|G	0.4521	0.2338	0.3208
NODE_2_length_160570_cov_3.991819|10977|G	0.4409	0.2968	0.5
NODE_2_length_160570_cov_3.991819|10980|C	0.4227	0.2988	0.4915
NODE_2_length_160570_cov_3.991819|11202|C	0.3038	0.3947	0.4328
NODE_2_length_160570_cov_3.991819|11796|C	0.4	0.3211	0.425
NODE_2_length_160570_cov_3.991819|12285|G	0.2396	0.2312	0.3
NODE_2_length_160570_cov_3.991819|12499|G	0.3727	0.2621	0.3099
NODE_2_length_160570_cov_3.991819|13192|T	0.2656	0.2033	0.3091
NODE_2_length_160570_cov_3.991819|13952|A	0.4074	0.3636	0.3944
NODE_2_length_160570_cov_3.991819|14503|C	0.381	0.2483	0.3131
NODE_2_length_160570_cov_3.991819|15156|C	0.3483	0.2376	0.3971
NODE_2_length_160570_cov_3.991819|15243|C	0.2174	0.2097	0.4167
NODE_2_length_160570_cov_3.991819|16491|C	0.236	0.2929	0.4675
NODE_2_length_160570_cov_3.991819|16769|C	0.2178	0.2189	0.2625
NODE_2_length_160570_cov_3.991819|17282|G	0.3626	0.236	0.3103
NODE_2_length_160570_cov_3.991819|17475|C	0.2377	0.2703	0.3433
NODE_2_length_160570_cov_3.991819|18406|T	0.2133	0.2256	0.2464
NODE_2_length_160570_cov_3.991819|18637|G	0.2958	0.3154	0.3455
NODE_2_length_160570_cov_3.991819|19156|C	0.3286	0.3077	0.4821
NODE_2_length_160570_cov_3.991819|19689|A	0.3068	0.2179	0.3973
NODE_2_length_160570_cov_3.991819|20138|G	0.2976	0.2135	0.5
NODE_2_length_160570_cov_3.991819|20857|C	0.2941	0.2298	0.3377
NODE_2_length_160570_cov_3.991819|20974|G	0.3196	0.2685	0.411
NODE_2_length_160570_cov_3.991819|21016|G	0.2316	0.2686	0.4154
NODE_2_length_160570_cov_3.991819|21217|T	0.4388	0.2468	0.3425
NODE_2_length_160570_cov_3.991819|21235|C	0.383	0.2822	0.3
NODE_2_length_160570_cov_3.991819|21755|G	0.2231	0.2057	0.4216
NODE_2_length_160570_cov_3.991819|21808|T	0.2059	0.2582	0.3371
NODE_2_length_160570_cov_3.991819|21833|A	0.2222	0.3026	0.3295
NODE_2_length_160570_cov_3.991819|21836|T	0.2255	0.2932	0.3256
NODE_2_length_160570_cov_3.991819|22443|C	0.3391	0.218	0.3544
NODE_2_length_160570_cov_3.991819|22509|T	0.315	0.2537	0.3465
NODE_2_length_160570_cov_3.991819|22612|T	0.3304	0.2201	0.3571
NODE_2_length_160570_cov_3.991819|22615|C	0.4035	0.2322	0.4118
NODE_2_length_160570_cov_3.991819|22617|C	0.3393	0.2264	0.3478
NODE_2_length_160570_cov_3.991819|22708|A	0.2574	0.3418	0.2
NODE_2_length_160570_cov_3.991819|22857|T	0.2222	0.2108	0.3077
NODE_2_length_160570_cov_3.991819|22873|G	0.2235	0.205	0.2941
NODE_2_length_160570_cov_3.991819|22898|T	0.2069	0.2147	0.3049
NODE_2_length_160570_cov_3.991819|22960|C	0.2754	0.2061	0.2093
NODE_2_length_160570_cov_3.991819|23294|G	0.3562	0.2598	0.3103
NODE_2_length_160570_cov_3.991819|23553|A	0.2805	0.2518	0.4255
NODE_2_length_160570_cov_3.991819|23678|T	0.3	0.3094	0.3896
NODE_2_length_160570_cov_3.991819|23768|C	0.2812	0.4046	0.4603
NODE_2_length_160570_cov_3.991819|24130|A	0.3563	0.3787	0.4268
NODE_2_length_160570_cov_3.991819|24476|C	0.2346	0.2516	0.253
NODE_2_length_160570_cov_3.991819|24520|C	0.3333	0.311	0.4545
NODE_2_length_160570_cov_3.991819|24613|A	0.375	0.2959	0.4868
NODE_2_length_160570_cov_3.991819|24623|A	0.299	0.2733	0.3857
NODE_2_length_160570_cov_3.991819|24736|T	0.2752	0.2216	0.4872
NODE_2_length_160570_cov_3.991819|26349|G	0.253	0.2927	0.3026
NODE_2_length_160570_cov_3.991819|26737|T	0.31	0.3125	0.4426
NODE_2_length_160570_cov_3.991819|26982|G	0.2812	0.205	0.2933
NODE_2_length_160570_cov_3.991819|29916|C	0.25	0.2248	0.4324
NODE_2_length_160570_cov_3.991819|30093|C	0.2025	0.2215	0.2933
NODE_2_length_160570_cov_3.991819|30108|G	0.253	0.2831	0.3902
NODE_2_length_160570_cov_3.991819|30204|C	0.375	0.2049	0.2361
NODE_2_length_160570_cov_3.991819|30226|T	0.4242	0.3593	0.375
NODE_2_length_160570_cov_3.991819|30232|G	0.427	0.3636	0.3768
NODE_2_length_160570_cov_3.991819|30239|T	0.3878	0.3193	0.3571
NODE_2_length_160570_cov_3.991819|30300|G	0.2973	0.3138	0.4286
NODE_2_length_160570_cov_3.991819|30303|C	0.3684	0.3497	0.4595
NODE_2_length_160570_cov_3.991819|30420|G	0.2667	0.2301	0.2623
NODE_2_length_160570_cov_3.991819|30547|A	0.3077	0.3132	0.4458
NODE_2_length_160570_cov_3.991819|30596|G	0.3223	0.3069	0.3778
NODE_2_length_160570_cov_3.991819|30597|C	0.3197	0.3053	0.3736
NODE_2_length_160570_cov_3.991819|30844|C	0.314	0.2105	0.3605
NODE_2_length_160570_cov_3.991819|30966|G	0.4198	0.3095	0.4426
NODE_2_length_160570_cov_3.991819|31107|A	0.3241	0.216	0.3462
NODE_2_length_160570_cov_3.991819|31120|G	0.3019	0.2024	0.3521
NODE_2_length_160570_cov_3.991819|31423|G	0.4087	0.2909	0.3768
NODE_2_length_160570_cov_3.991819|31575|A	0.3505	0.3096	0.4203
NODE_2_length_160570_cov_3.991819|31579|A	0.2816	0.265	0.3462
NODE_2_length_160570_cov_3.991819|31591|A	0.2222	0.2356	0.3538
NODE_2_length_160570_cov_3.991819|31624|T	0.3204	0.3229	0.4085
NODE_2_length_160570_cov_3.991819|31923|A	0.2556	0.3207	0.4865
NODE_2_length_160570_cov_3.991819|32179|T	0.2812	0.2614	0.4051
NODE_2_length_160570_cov_3.991819|32185|T	0.2959	0.2717	0.4
NODE_2_length_160570_cov_3.991819|32188|T	0.2376	0.2299	0.325
NODE_2_length_160570_cov_3.991819|32230|C	0.3548	0.3111	0.4247
NODE_2_length_160570_cov_3.991819|32372|A	0.3562	0.2624	0.4324
NODE_2_length_160570_cov_3.991819|32374|G	0.3824	0.2797	0.4444
NODE_2_length_160570_cov_3.991819|32378|T	0.3833	0.3017	0.459
NODE_2_length_160570_cov_3.991819|32379|G	0.3733	0.2961	0.4744
NODE_2_length_160570_cov_3.991819|32398|A	0.375	0.2727	0.3953
NODE_2_length_160570_cov_3.991819|32443|G	0.325	0.2593	0.3636
NODE_2_length_160570_cov_3.991819|32491|C	0.3478	0.2688	0.3051
NODE_2_length_160570_cov_3.991819|32608|A	0.2283	0.2236	0.3333
NODE_2_length_160570_cov_3.991819|32882|C	0.2361	0.2288	0.24
NODE_2_length_160570_cov_3.991819|32893|C	0.3684	0.3259	0.3273
NODE_2_length_160570_cov_3.991819|32950|G	0.2784	0.3368	0.4419
NODE_2_length_160570_cov_3.991819|32959|A	0.2558	0.3222	0.443
NODE_2_length_160570_cov_3.991819|32986|G	0.3494	0.3387	0.4458
NODE_2_length_160570_cov_3.991819|33047|T	0.3402	0.2062	0.3939
NODE_2_length_160570_cov_3.991819|33052|C	0.33	0.2121	0.4444
NODE_2_length_160570_cov_3.991819|33154|G	0.378	0.3212	0.4179
NODE_2_length_160570_cov_3.991819|33174|A	0.3735	0.3081	0.4615
NODE_2_length_160570_cov_3.991819|33210|T	0.2935	0.3145	0.4478
NODE_2_length_160570_cov_3.991819|33339|T	0.2794	0.2986	0.4125
NODE_2_length_160570_cov_3.991819|33352|A	0.3924	0.3439	0.48
NODE_2_length_160570_cov_3.991819|33388|C	0.3571	0.3315	0.4737
NODE_2_length_160570_cov_3.991819|33509|G	0.2553	0.3293	0.3191
NODE_2_length_160570_cov_3.991819|33514|A	0.2	0.2468	0.2857
NODE_2_length_160570_cov_3.991819|33615|T	0.2857	0.2171	0.3939
NODE_2_length_160570_cov_3.991819|34557|G	0.2683	0.2652	0.3333
NODE_2_length_160570_cov_3.991819|34563|G	0.284	0.3081	0.3086
NODE_2_length_160570_cov_3.991819|36026|A	0.3462	0.2018	0.4082
NODE_2_length_160570_cov_3.991819|36090|C	0.26	0.2845	0.3208
NODE_2_length_160570_cov_3.991819|36507|C	0.3333	0.3846	0.4
NODE_2_length_160570_cov_3.991819|37150|T	0.3165	0.2778	0.4744
NODE_2_length_160570_cov_3.991819|37265|A	0.2577	0.3551	0.4605
NODE_2_length_160570_cov_3.991819|37539|A	0.4	0.323	0.36
NODE_2_length_160570_cov_3.991819|37554|C	0.3418	0.3291	0.4267
NODE_2_length_160570_cov_3.991819|37635|T	0.3523	0.3512	0.4722
NODE_2_length_160570_cov_3.991819|37782|G	0.3656	0.3773	0.4706
NODE_2_length_160570_cov_3.991819|37834|T	0.2637	0.2335	0.3333
NODE_2_length_160570_cov_3.991819|37896|G	0.4767	0.3473	0.4674
NODE_2_length_160570_cov_3.991819|37908|C	0.3448	0.216	0.3778
NODE_2_length_160570_cov_3.991819|38378|G	0.4066	0.2733	0.3803
NODE_2_length_160570_cov_3.991819|38450|C	0.3191	0.2696	0.3548
NODE_2_length_160570_cov_3.991819|38579|T	0.303	0.3132	0.3462
NODE_2_length_160570_cov_3.991819|38816|G	0.4146	0.3787	0.3766
NODE_2_length_160570_cov_3.991819|38852|T	0.3902	0.3146	0.3976
NODE_2_length_160570_cov_3.991819|38999|G	0.3295	0.3214	0.4306
NODE_2_length_160570_cov_3.991819|39068|A	0.3636	0.2715	0.4568
NODE_2_length_160570_cov_3.991819|39519|C	0.3165	0.3165	0.4024
NODE_2_length_160570_cov_3.991819|40299|T	0.4098	0.2975	0.4333
NODE_2_length_160570_cov_3.991819|42068|C	0.3933	0.28	0.4638
NODE_2_length_160570_cov_3.991819|43229|T	0.233	0.3333	0.4684
NODE_2_length_160570_cov_3.991819|43319|T	0.3232	0.3452	0.4156
NODE_2_length_160570_cov_3.991819|43325|A	0.3469	0.3062	0.3846
NODE_2_length_160570_cov_3.991819|43412|C	0.3486	0.3503	0.4301
NODE_2_length_160570_cov_3.991819|43481|T	0.2963	0.3772	0.3676
NODE_2_length_160570_cov_3.991819|43877|T	0.3068	0.3252	0.2967
NODE_2_length_160570_cov_3.991819|44901|T	0.3256	0.3041	0.3699
NODE_2_length_160570_cov_3.991819|44925|A	0.3222	0.3402	0.3871
NODE_2_length_160570_cov_3.991819|45018|A	0.3804	0.2619	0.4412
NODE_2_length_160570_cov_3.991819|45067|A	0.3604	0.2974	0.4125
NODE_2_length_160570_cov_3.991819|45203|A	0.36	0.2625	0.3472
NODE_2_length_160570_cov_3.991819|45699|A	0.3855	0.3147	0.3924
NODE_2_length_160570_cov_3.991819|45730|T	0.3765	0.3094	0.3679
NODE_2_length_160570_cov_3.991819|45964|A	0.3235	0.3514	0.28
NODE_2_length_160570_cov_3.991819|46009|G	0.3623	0.3522	0.4359
NODE_2_length_160570_cov_3.991819|46054|A	0.3553	0.2114	0.3377
NODE_2_length_160570_cov_3.991819|46216|G	0.25	0.3115	0.4203
NODE_2_length_160570_cov_3.991819|46468|G	0.3088	0.2628	0.4605
NODE_2_length_160570_cov_3.991819|46498|G	0.3281	0.2975	0.4559
NODE_2_length_160570_cov_3.991819|46528|G	0.4675	0.3356	0.3971
NODE_2_length_160570_cov_3.991819|46540|T	0.3253	0.284	0.35
NODE_2_length_160570_cov_3.991819|46621|C	0.3261	0.3218	0.4588
NODE_2_length_160570_cov_3.991819|46627|A	0.2556	0.2647	0.3214
NODE_2_length_160570_cov_3.991819|46636|C	0.2872	0.2771	0.4167
NODE_2_length_160570_cov_3.991819|46648|G	0.2209	0.2577	0.3182
NODE_2_length_160570_cov_3.991819|46663|T	0.2529	0.2267	0.2588
NODE_2_length_160570_cov_3.991819|46666|A	0.2561	0.2119	0.2911
NODE_2_length_160570_cov_3.991819|46690|G	0.3803	0.274	0.4286
NODE_2_length_160570_cov_3.991819|46725|G	0.3425	0.2917	0.4118
NODE_2_length_160570_cov_3.991819|46733|A	0.3289	0.2714	0.3521
NODE_2_length_160570_cov_3.991819|46734|T	0.3165	0.3243	0.4051
NODE_2_length_160570_cov_3.991819|47328|G	0.325	0.3353	0.4795
NODE_2_length_160570_cov_3.991819|47337|A	0.3182	0.2921	0.4118
NODE_2_length_160570_cov_3.991819|47346|T	0.2658	0.2809	0.473
NODE_2_length_160570_cov_3.991819|47478|T	0.4235	0.3245	0.4762
NODE_2_length_160570_cov_3.991819|48592|T	0.4	0.25	0.4355
NODE_2_length_160570_cov_3.991819|48619|C	0.381	0.2667	0.4912
NODE_2_length_160570_cov_3.991819|48940|G	0.4928	0.3851	0.3636
NODE_2_length_160570_cov_3.991819|48949|C	0.4744	0.3588	0.3385
NODE_2_length_160570_cov_3.991819|49087|C	0.4444	0.3161	0.4211
NODE_2_length_160570_cov_3.991819|49116|T	0.4512	0.3405	0.3898
NODE_2_length_160570_cov_3.991819|49159|T	0.3951	0.3351	0.3333
NODE_2_length_160570_cov_3.991819|49167|C	0.359	0.3315	0.4
NODE_2_length_160570_cov_3.991819|49168|G	0.4085	0.3841	0.4211
NODE_2_length_160570_cov_3.991819|49171|T	0.4026	0.3892	0.4912
NODE_2_length_160570_cov_3.991819|49431|G	0.4176	0.3836	0.463
NODE_2_length_160570_cov_3.991819|49461|A	0.3563	0.3372	0.4247
NODE_2_length_160570_cov_3.991819|49467|A	0.3333	0.3107	0.4026
NODE_2_length_160570_cov_3.991819|50581|G	0.3676	0.3677	0.4783
NODE_2_length_160570_cov_3.991819|53646|A	0.37	0.3481	0.4059
NODE_2_length_160570_cov_3.991819|53694|G	0.2991	0.3284	0.358
NODE_2_length_160570_cov_3.991819|54853|T	0.3133	0.3129	0.4118
NODE_2_length_160570_cov_3.991819|55030|G	0.2933	0.2857	0.3929
NODE_2_length_160570_cov_3.991819|55045|G	0.3421	0.2674	0.4821
NODE_2_length_160570_cov_3.991819|55447|A	0.3636	0.228	0.3171
NODE_2_length_160570_cov_3.991819|55450|G	0.4242	0.2486	0.3488
NODE_2_length_160570_cov_3.991819|55582|C	0.2353	0.3172	0.3196
NODE_2_length_160570_cov_3.991819|55686|A	0.427	0.2868	0.4545
NODE_2_length_160570_cov_3.991819|55705|G	0.3152	0.2535	0.3433
NODE_2_length_160570_cov_3.991819|55717|T	0.2872	0.2609	0.303
NODE_2_length_160570_cov_3.991819|55789|A	0.3103	0.2374	0.2453
NODE_2_length_160570_cov_3.991819|55840|A	0.2778	0.325	0.3014
NODE_2_length_160570_cov_3.991819|55847|C	0.3714	0.3293	0.3333
NODE_2_length_160570_cov_3.991819|55864|T	0.3438	0.3171	0.3908
NODE_2_length_160570_cov_3.991819|56194|G	0.3478	0.2901	0.283
NODE_2_length_160570_cov_3.991819|56544|C	0.2619	0.2625	0.4384
NODE_2_length_160570_cov_3.991819|56593|A	0.3125	0.2339	0.2133
NODE_2_length_160570_cov_3.991819|58566|G	0.3171	0.3576	0.5
NODE_2_length_160570_cov_3.991819|58744|T	0.2436	0.3285	0.4688
NODE_2_length_160570_cov_3.991819|59253|T	0.2556	0.2566	0.3784
NODE_2_length_160570_cov_3.991819|59296|C	0.29	0.2706	0.4304
NODE_2_length_160570_cov_3.991819|60188|C	0.3667	0.2475	0.3796
NODE_2_length_160570_cov_3.991819|60251|A	0.36	0.2923	0.375
NODE_2_length_160570_cov_3.991819|60452|G	0.321	0.2526	0.3077
NODE_2_length_160570_cov_3.991819|60464|A	0.3412	0.2901	0.3562
NODE_2_length_160570_cov_3.991819|60473|G	0.3448	0.2162	0.2941
NODE_2_length_160570_cov_3.991819|60746|C	0.2936	0.2513	0.3088
NODE_2_length_160570_cov_3.991819|62724|A	0.2857	0.2229	0.2
NODE_2_length_160570_cov_3.991819|63281|G	0.413	0.3368	0.45
NODE_2_length_160570_cov_3.991819|69687|C	0.3871	0.2545	0.4328
NODE_2_length_160570_cov_3.991819|74515|C	0.4091	0.3537	0.4935
NODE_2_length_160570_cov_3.991819|74968|G	0.2958	0.2643	0.3623
NODE_2_length_160570_cov_3.991819|74977|C	0.3289	0.2014	0.3973
NODE_2_length_160570_cov_3.991819|75673|C	0.2544	0.2684	0.3289
NODE_2_length_160570_cov_3.991819|75691|G	0.3333	0.3382	0.4512
NODE_2_length_160570_cov_3.991819|75897|G	0.2404	0.287	0.4366
NODE_2_length_160570_cov_3.991819|76266|G	0.3363	0.3053	0.5
NODE_2_length_160570_cov_3.991819|76317|A	0.25	0.2201	0.28
NODE_2_length_160570_cov_3.991819|76395|A	0.2692	0.2644	0.4091
NODE_2_length_160570_cov_3.991819|76665|G	0.2208	0.3292	0.3803
NODE_2_length_160570_cov_3.991819|77160|G	0.2525	0.2418	0.4375
NODE_2_length_160570_cov_3.991819|77197|G	0.2747	0.28	0.4658
NODE_2_length_160570_cov_3.991819|77268|C	0.3261	0.3368	0.4268
NODE_2_length_160570_cov_3.991819|78119|C	0.4328	0.2843	0.4894
NODE_2_length_160570_cov_3.991819|78445|A	0.4524	0.3405	0.4932
NODE_2_length_160570_cov_3.991819|78673|C	0.4066	0.2781	0.3733
NODE_2_length_160570_cov_3.991819|81143|C	0.2124	0.2222	0.4111
NODE_2_length_160570_cov_3.991819|81619|T	0.2976	0.2126	0.3421
NODE_2_length_160570_cov_3.991819|82123|C	0.2655	0.2375	0.2742
NODE_2_length_160570_cov_3.991819|83092|T	0.2791	0.2099	0.2769
NODE_2_length_160570_cov_3.991819|83152|C	0.3068	0.2737	0.2581
NODE_2_length_160570_cov_3.991819|83191|C	0.2828	0.3568	0.4516
NODE_2_length_160570_cov_3.991819|86271|C	0.2987	0.3576	0.4035
NODE_2_length_160570_cov_3.991819|89133|C	0.3457	0.2838	0.3333
NODE_2_length_160570_cov_3.991819|89136|T	0.3373	0.2662	0.3051
NODE_2_length_160570_cov_3.991819|89142|A	0.2785	0.2431	0.2456
NODE_2_length_160570_cov_3.991819|89160|C	0.3043	0.2721	0.2742
NODE_2_length_160570_cov_3.991819|89163|T	0.2747	0.2465	0.3934
NODE_2_length_160570_cov_3.991819|89355|G	0.4023	0.2486	0.3736
NODE_2_length_160570_cov_3.991819|91739|A	0.25	0.2024	0.4242
NODE_2_length_160570_cov_3.991819|91772|A	0.2169	0.2216	0.3908
NODE_2_length_160570_cov_3.991819|91775|G	0.2195	0.2531	0.4048
NODE_2_length_160570_cov_3.991819|91967|T	0.3467	0.2866	0.2597
NODE_2_length_160570_cov_3.991819|92819|G	0.3478	0.2547	0.3896
NODE_2_length_160570_cov_3.991819|95708|G	0.202	0.2041	0.2346
NODE_2_length_160570_cov_3.991819|97202|C	0.22	0.2048	0.3626
NODE_2_length_160570_cov_3.991819|97277|C	0.2577	0.2834	0.4444
NODE_2_length_160570_cov_3.991819|97280|A	0.2473	0.2688	0.4048
NODE_2_length_160570_cov_3.991819|103710|C	0.234	0.2222	0.3333
NODE_2_length_160570_cov_3.991819|103998|T	0.2991	0.2898	0.4211
NODE_2_length_160570_cov_3.991819|105068|C	0.25	0.2747	0.2821
NODE_2_length_160570_cov_3.991819|105287|G	0.2653	0.281	0.3067
NODE_2_length_160570_cov_3.991819|105515|G	0.2041	0.2054	0.3068
NODE_2_length_160570_cov_3.991819|105521|C	0.2128	0.2043	0.3077
NODE_2_length_160570_cov_3.991819|105653|A	0.2621	0.275	0.4048
NODE_2_length_160570_cov_3.991819|105665|T	0.2667	0.2364	0.44
NODE_2_length_160570_cov_3.991819|105668|T	0.2667	0.2189	0.4359
NODE_2_length_160570_cov_3.991819|105677|A	0.32	0.2798	0.4667
NODE_2_length_160570_cov_3.991819|105692|C	0.3056	0.2381	0.4333
NODE_2_length_160570_cov_3.991819|105701|T	0.2843	0.25	0.4382
NODE_2_length_160570_cov_3.991819|105707|A	0.271	0.2537	0.4536
NODE_2_length_160570_cov_3.991819|105932|A	0.3152	0.2824	0.32
NODE_2_length_160570_cov_3.991819|105947|G	0.2561	0.2471	0.378
NODE_2_length_160570_cov_3.991819|105950|C	0.2727	0.2395	0.3947
NODE_2_length_160570_cov_3.991819|105983|C	0.3086	0.2239	0.4022
NODE_2_length_160570_cov_3.991819|106097|C	0.2136	0.2059	0.3788
NODE_2_length_160570_cov_3.991819|106109|T	0.23	0.2176	0.4143
NODE_2_length_160570_cov_3.991819|106112|A	0.2762	0.2586	0.4028
NODE_2_length_160570_cov_3.991819|106121|T	0.2551	0.2628	0.3538
NODE_2_length_160570_cov_3.991819|106124|A	0.266	0.2857	0.3889
NODE_2_length_160570_cov_3.991819|106133|G	0.29	0.3043	0.4605
NODE_2_length_160570_cov_3.991819|106166|A	0.3905	0.3446	0.4
NODE_2_length_160570_cov_3.991819|106193|A	0.3017	0.2788	0.3191
NODE_2_length_160570_cov_3.991819|106196|A	0.2946	0.2154	0.2857
NODE_2_length_160570_cov_3.991819|107375|G	0.2245	0.2874	0.3284
NODE_2_length_160570_cov_3.991819|107483|G	0.3895	0.2875	0.4167
NODE_2_length_160570_cov_3.991819|107492|T	0.297	0.2529	0.3977
NODE_2_length_160570_cov_3.991819|107681|G	0.3143	0.2537	0.359
NODE_2_length_160570_cov_3.991819|107717|A	0.3238	0.2817	0.3452
NODE_2_length_160570_cov_3.991819|107729|A	0.3113	0.2438	0.3529
NODE_2_length_160570_cov_3.991819|107732|C	0.35	0.3421	0.4568
NODE_2_length_160570_cov_3.991819|107735|A	0.3143	0.3073	0.382
NODE_2_length_160570_cov_3.991819|107771|G	0.2797	0.3207	0.4719
NODE_2_length_160570_cov_3.991819|107792|C	0.2632	0.3293	0.4875
NODE_2_length_160570_cov_3.991819|112920|C	0.3636	0.2907	0.4615
NODE_2_length_160570_cov_3.991819|112995|T	0.3368	0.3135	0.3684
NODE_2_length_160570_cov_3.991819|113010|A	0.3131	0.2973	0.321
NODE_2_length_160570_cov_3.991819|113017|T	0.2824	0.2514	0.284
NODE_2_length_160570_cov_3.991819|113298|A	0.2885	0.2906	0.3636
NODE_2_length_160570_cov_3.991819|113331|G	0.2564	0.2703	0.3523
NODE_2_length_160570_cov_3.991819|116222|C	0.3182	0.3684	0.4815
NODE_2_length_160570_cov_3.991819|117819|C	0.283	0.2455	0.3171
NODE_2_length_160570_cov_3.991819|117849|C	0.2	0.204	0.2386
NODE_2_length_160570_cov_3.991819|118089|C	0.3258	0.2118	0.2778
NODE_2_length_160570_cov_3.991819|119523|G	0.3394	0.3333	0.4805
NODE_2_length_160570_cov_3.991819|119930|G	0.3913	0.3568	0.3784
NODE_2_length_160570_cov_3.991819|120156|G	0.4615	0.3147	0.443
NODE_2_length_160570_cov_3.991819|120189|T	0.3628	0.3651	0.4
NODE_2_length_160570_cov_3.991819|120502|C	0.4557	0.343	0.3898
NODE_2_length_160570_cov_3.991819|120513|T	0.2874	0.2191	0.3333
NODE_2_length_160570_cov_3.991819|120548|T	0.2921	0.2663	0.2982
NODE_2_length_160570_cov_3.991819|120552|T	0.2738	0.244	0.322
NODE_2_length_160570_cov_3.991819|120557|T	0.2778	0.2577	0.3621
NODE_2_length_160570_cov_3.991819|120639|G	0.2381	0.2094	0.359
NODE_2_length_160570_cov_3.991819|120663|G	0.271	0.3096	0.3924
NODE_2_length_160570_cov_3.991819|120783|G	0.3011	0.3158	0.3947
NODE_2_length_160570_cov_3.991819|120870|G	0.4141	0.3145	0.4156
NODE_2_length_160570_cov_3.991819|120879|T	0.2752	0.2595	0.2911
NODE_2_length_160570_cov_3.991819|120906|T	0.3303	0.2615	0.3333
NODE_2_length_160570_cov_3.991819|120907|T	0.3143	0.2513	0.3333
NODE_2_length_160570_cov_3.991819|120915|A	0.3137	0.2778	0.3889
NODE_2_length_160570_cov_3.991819|120959|C	0.3981	0.34	0.4744
NODE_2_length_160570_cov_3.991819|121020|G	0.3415	0.3128	0.4561
NODE_2_length_160570_cov_3.991819|121029|T	0.3562	0.297	0.3393
NODE_2_length_160570_cov_3.991819|121103|A	0.3088	0.2823	0.5
NODE_2_length_160570_cov_3.991819|121127|G	0.3333	0.3	0.4746
NODE_2_length_160570_cov_3.991819|121527|A	0.381	0.2705	0.4444
NODE_2_length_160570_cov_3.991819|123115|A	0.2545	0.233	0.3882
NODE_2_length_160570_cov_3.991819|123999|T	0.422	0.3059	0.4795
NODE_2_length_160570_cov_3.991819|125502|G	0.375	0.289	0.4605
NODE_2_length_160570_cov_3.991819|125536|G	0.2179	0.2865	0.3387
NODE_2_length_160570_cov_3.991819|125635|G	0.3205	0.2978	0.4247
NODE_2_length_160570_cov_3.991819|125650|A	0.2078	0.2112	0.2344
NODE_2_length_160570_cov_3.991819|125692|G	0.2558	0.2333	0.2769
NODE_2_length_160570_cov_3.991819|125800|C	0.3488	0.3598	0.4474
NODE_2_length_160570_cov_3.991819|125824|A	0.2717	0.2703	0.3194
NODE_2_length_160570_cov_3.991819|125872|G	0.234	0.3427	0.4634
NODE_2_length_160570_cov_3.991819|126061|A	0.38	0.309	0.4557
NODE_2_length_160570_cov_3.991819|126073|C	0.3529	0.3037	0.4444
NODE_2_length_160570_cov_3.991819|126076|C	0.3673	0.3253	0.4605
NODE_2_length_160570_cov_3.991819|126079|G	0.3627	0.3125	0.4524
NODE_2_length_160570_cov_3.991819|126250|G	0.4505	0.2727	0.4495
NODE_2_length_160570_cov_3.991819|126277|G	0.4327	0.3005	0.3977
NODE_2_length_160570_cov_3.991819|126283|G	0.4519	0.3279	0.4211
NODE_2_length_160570_cov_3.991819|126286|A	0.3818	0.2335	0.3333
NODE_2_length_160570_cov_3.991819|126310|C	0.4022	0.2637	0.4189
NODE_2_length_160570_cov_3.991819|126391|T	0.3778	0.3617	0.4356
NODE_2_length_160570_cov_3.991819|126833|A	0.3077	0.2536	0.4
NODE_2_length_160570_cov_3.991819|126911|A	0.2967	0.2136	0.3372
NODE_2_length_160570_cov_3.991819|126959|A	0.3409	0.25	0.3333
NODE_2_length_160570_cov_3.991819|127001|G	0.2892	0.3	0.4625
NODE_2_length_160570_cov_3.991819|127004|C	0.2841	0.3014	0.443
NODE_2_length_160570_cov_3.991819|127019|C	0.284	0.3286	0.4737
NODE_2_length_160570_cov_3.991819|127091|T	0.4286	0.3723	0.4607
NODE_2_length_160570_cov_3.991819|127128|T	0.4872	0.3861	0.4375
NODE_2_length_160570_cov_3.991819|127175|T	0.3103	0.2965	0.4419
NODE_2_length_160570_cov_3.991819|127310|A	0.268	0.2532	0.4149
NODE_2_length_160570_cov_3.991819|127400|G	0.2525	0.2812	0.2174
NODE_2_length_160570_cov_3.991819|127419|T	0.2617	0.2903	0.236
NODE_2_length_160570_cov_3.991819|127420|T	0.2411	0.2784	0.2151
NODE_2_length_160570_cov_3.991819|127454|G	0.2636	0.3122	0.3133
NODE_2_length_160570_cov_3.991819|127475|G	0.2121	0.2953	0.3377
NODE_2_length_160570_cov_3.991819|127505|T	0.3696	0.3182	0.4125
NODE_2_length_160570_cov_3.991819|128630|T	0.2727	0.252	0.3333
NODE_2_length_160570_cov_3.991819|128639|C	0.2133	0.2242	0.3077
NODE_2_length_160570_cov_3.991819|128707|A	0.2617	0.2919	0.3333
NODE_2_length_160570_cov_3.991819|131599|T	0.2564	0.236	0.2059
NODE_2_length_160570_cov_3.991819|131950|C	0.3021	0.2207	0.3636
NODE_2_length_160570_cov_3.991819|133258|C	0.2524	0.3026	0.4483
NODE_2_length_160570_cov_3.991819|133264|T	0.2095	0.2941	0.4194
NODE_2_length_160570_cov_3.991819|133421|G	0.2793	0.2941	0.4096
NODE_2_length_160570_cov_3.991819|133432|T	0.3019	0.2814	0.3902
NODE_2_length_160570_cov_3.991819|133723|T	0.3984	0.281	0.4416
NODE_2_length_160570_cov_3.991819|134197|G	0.3333	0.3608	0.4
NODE_2_length_160570_cov_3.991819|134522|C	0.2353	0.23	0.3415
NODE_2_length_160570_cov_3.991819|134781|T	0.28	0.3404	0.3889
NODE_2_length_160570_cov_3.991819|134831|C	0.2989	0.2533	0.3784
NODE_2_length_160570_cov_3.991819|134927|A	0.2625	0.2436	0.3784
NODE_2_length_160570_cov_3.991819|134933|T	0.3333	0.25	0.4561
NODE_2_length_160570_cov_3.991819|135044|C	0.3	0.3423	0.3448
NODE_2_length_160570_cov_3.991819|135059|G	0.3151	0.3893	0.3333
NODE_2_length_160570_cov_3.991819|135074|G	0.2603	0.3537	0.2623
NODE_2_length_160570_cov_3.991819|135089|G	0.3182	0.3154	0.3276
NODE_2_length_160570_cov_3.991819|135125|A	0.2239	0.2134	0.3333
NODE_2_length_160570_cov_3.991819|135146|C	0.3188	0.2897	0.4203
NODE_2_length_160570_cov_3.991819|135329|A	0.3108	0.2239	0.2656
NODE_2_length_160570_cov_3.991819|135331|T	0.2838	0.2538	0.3016
NODE_2_length_160570_cov_3.991819|135539|T	0.3786	0.2635	0.3667
NODE_2_length_160570_cov_3.991819|135569|G	0.32	0.255	0.339
NODE_2_length_160570_cov_3.991819|135587|A	0.2283	0.2099	0.2459
NODE_2_length_160570_cov_3.991819|135638|G	0.2258	0.2436	0.2698
NODE_2_length_160570_cov_3.991819|135929|T	0.25	0.264	0.3529
NODE_2_length_160570_cov_3.991819|135961|T	0.3165	0.2185	0.3594
NODE_2_length_160570_cov_3.991819|136189|G	0.2676	0.2806	0.2115
NODE_2_length_160570_cov_3.991819|136231|G	0.3171	0.2456	0.4118
NODE_2_length_160570_cov_3.991819|136243|T	0.3289	0.2282	0.4265
NODE_2_length_160570_cov_3.991819|136288|A	0.2	0.242	0.2121
NODE_2_length_160570_cov_3.991819|136494|G	0.3404	0.2876	0.2714
NODE_2_length_160570_cov_3.991819|136534|G	0.2927	0.2642	0.3559
NODE_2_length_160570_cov_3.991819|136552|C	0.25	0.2484	0.375
NODE_2_length_160570_cov_3.991819|136581|C	0.2442	0.2781	0.3333
NODE_2_length_160570_cov_3.991819|136761|A	0.2784	0.2556	0.2857
NODE_2_length_160570_cov_3.991819|136764|G	0.2674	0.2317	0.2838
NODE_2_length_160570_cov_3.991819|136833|C	0.2558	0.237	0.3176
NODE_2_length_160570_cov_3.991819|137190|G	0.2927	0.2714	0.375
NODE_2_length_160570_cov_3.991819|137289|G	0.2268	0.216	0.3704
NODE_2_length_160570_cov_3.991819|137520|G	0.314	0.2533	0.4394
NODE_2_length_160570_cov_3.991819|137897|C	0.2647	0.2062	0.4571
NODE_2_length_160570_cov_3.991819|137973|G	0.3253	0.2965	0.4211
NODE_2_length_160570_cov_3.991819|138036|A	0.3125	0.2715	0.4151
NODE_2_length_160570_cov_3.991819|138084|C	0.2771	0.2857	0.3214
NODE_2_length_160570_cov_3.991819|138096|G	0.2706	0.2803	0.3818
NODE_2_length_160570_cov_3.991819|138099|T	0.2069	0.2099	0.3396
NODE_2_length_160570_cov_3.991819|138114|C	0.2763	0.2857	0.3226
NODE_2_length_160570_cov_3.991819|138123|C	0.2889	0.2968	0.386
NODE_2_length_160570_cov_3.991819|138170|G	0.2667	0.3577	0.4559
NODE_2_length_160570_cov_3.991819|138260|A	0.2368	0.2158	0.3654
NODE_2_length_160570_cov_3.991819|138267|T	0.3467	0.2385	0.4444
NODE_2_length_160570_cov_3.991819|138285|C	0.3372	0.2676	0.4627
NODE_2_length_160570_cov_3.991819|138288|C	0.325	0.292	0.4769
NODE_2_length_160570_cov_3.991819|138411|A	0.2222	0.2514	0.338
NODE_2_length_160570_cov_3.991819|138417|C	0.225	0.2457	0.25
NODE_2_length_160570_cov_3.991819|138459|T	0.2614	0.2222	0.4
NODE_2_length_160570_cov_3.991819|138576|A	0.314	0.2335	0.3026
NODE_2_length_160570_cov_3.991819|138618|A	0.2958	0.2606	0.3906
NODE_2_length_160570_cov_3.991819|138738|C	0.3125	0.2312	0.2899
NODE_2_length_160570_cov_3.991819|139018|C	0.3165	0.2721	0.3971
NODE_2_length_160570_cov_3.991819|139302|G	0.2885	0.2333	0.4
NODE_2_length_160570_cov_3.991819|139442|C	0.2903	0.256	0.3385
NODE_2_length_160570_cov_3.991819|139484|C	0.2235	0.2062	0.2105
NODE_2_length_160570_cov_3.991819|139973|C	0.3291	0.2169	0.4167
NODE_2_length_160570_cov_3.991819|140015|G	0.3256	0.2486	0.3667
NODE_2_length_160570_cov_3.991819|140105|G	0.25	0.2208	0.2892
NODE_2_length_160570_cov_3.991819|140276|A	0.2069	0.22	0.32
NODE_2_length_160570_cov_3.991819|140300|T	0.2083	0.2545	0.3444
NODE_2_length_160570_cov_3.991819|140398|G	0.3855	0.3434	0.3973
NODE_2_length_160570_cov_3.991819|140476|T	0.3077	0.2026	0.4286
NODE_2_length_160570_cov_3.991819|140576|T	0.266	0.2602	0.45
NODE_2_length_160570_cov_3.991819|140621|A	0.3152	0.2704	0.3562
NODE_2_length_160570_cov_3.991819|140672|G	0.2857	0.2286	0.2754
NODE_2_length_160570_cov_3.991819|140867|C	0.25	0.2384	0.3088
NODE_2_length_160570_cov_3.991819|140872|A	0.2317	0.2188	0.303
NODE_2_length_160570_cov_3.991819|144455|A	0.2326	0.2016	0.2031
NODE_2_length_160570_cov_3.991819|144488|G	0.275	0.2222	0.2708
NODE_2_length_160570_cov_3.991819|144564|A	0.2473	0.216	0.2373
NODE_2_length_160570_cov_3.991819|144567|G	0.2935	0.2517	0.3443
NODE_2_length_160570_cov_3.991819|144708|G	0.2989	0.2518	0.3158
NODE_2_length_160570_cov_3.991819|144738|G	0.2651	0.2214	0.2029
NODE_2_length_160570_cov_3.991819|144792|G	0.4	0.2436	0.3485
NODE_2_length_160570_cov_3.991819|144807|C	0.3953	0.2635	0.3729
NODE_2_length_160570_cov_3.991819|144825|A	0.3627	0.2468	0.3016
NODE_2_length_160570_cov_3.991819|144834|A	0.3218	0.2838	0.2941
NODE_2_length_160570_cov_3.991819|144858|G	0.3256	0.2839	0.4366
NODE_2_length_160570_cov_3.991819|144864|G	0.3103	0.2564	0.3714
NODE_2_length_160570_cov_3.991819|144867|G	0.2941	0.2786	0.375
NODE_2_length_160570_cov_3.991819|144930|A	0.2857	0.2026	0.3056
NODE_2_length_160570_cov_3.991819|144951|A	0.2651	0.2297	0.2903
NODE_2_length_160570_cov_3.991819|145005|C	0.2917	0.2101	0.3
NODE_2_length_160570_cov_3.991819|145152|G	0.3146	0.2679	0.4865
NODE_2_length_160570_cov_3.991819|145185|A	0.2469	0.2568	0.4247
NODE_2_length_160570_cov_3.991819|145251|A	0.2785	0.2798	0.4394
NODE_2_length_160570_cov_3.991819|145329|A	0.2903	0.2202	0.3714
NODE_2_length_160570_cov_3.991819|145332|G	0.297	0.2169	0.3881
NODE_2_length_160570_cov_3.991819|145660|T	0.2542	0.2533	0.3478
NODE_2_length_160570_cov_3.991819|145711|C	0.2286	0.2715	0.3387
NODE_2_length_160570_cov_3.991819|145738|G	0.2987	0.3061	0.3889
NODE_2_length_160570_cov_3.991819|145940|C	0.2809	0.2113	0.3571
NODE_2_length_160570_cov_3.991819|147885|C	0.2769	0.2519	0.3036
NODE_2_length_160570_cov_3.991819|147960|T	0.3167	0.2796	0.2745
NODE_2_length_160570_cov_3.991819|148044|T	0.2658	0.2485	0.3455
NODE_2_length_160570_cov_3.991819|148158|G	0.2692	0.2517	0.2593
NODE_2_length_160570_cov_3.991819|148166|G	0.3444	0.2395	0.3279
NODE_2_length_160570_cov_3.991819|148342|C	0.2553	0.2989	0.3594
NODE_2_length_160570_cov_3.991819|148611|T	0.2973	0.236	0.3902
NODE_2_length_160570_cov_3.991819|148845|C	0.3263	0.2967	0.4
NODE_2_length_160570_cov_3.991819|148929|A	0.3263	0.2323	0.3521
NODE_2_length_160570_cov_3.991819|148960|C	0.2697	0.2121	0.3519
NODE_2_length_160570_cov_3.991819|148962|G	0.2805	0.2071	0.3818
NODE_2_length_160570_cov_3.991819|148992|G	0.2237	0.2101	0.2885
NODE_2_length_160570_cov_3.991819|149086|G	0.358	0.244	0.3433
NODE_2_length_160570_cov_3.991819|149144|C	0.3636	0.2297	0.3924
NODE_2_length_160570_cov_3.991819|149194|A	0.2414	0.2302	0.3611
NODE_2_length_160570_cov_3.991819|149396|G	0.3636	0.2321	0.4107
NODE_2_length_160570_cov_3.991819|149444|C	0.3302	0.2654	0.4125
NODE_2_length_160570_cov_3.991819|149553|G	0.3441	0.2754	0.3146
NODE_2_length_160570_cov_3.991819|149644|T	0.3068	0.2778	0.4754
NODE_2_length_160570_cov_3.991819|150416|T	0.209	0.2231	0.2812
NODE_2_length_160570_cov_3.991819|150420|A	0.25	0.2553	0.3521
NODE_2_length_160570_cov_3.991819|150506|A	0.3636	0.2166	0.4706
NODE_2_length_160570_cov_3.991819|150568|A	0.2019	0.2638	0.2812
NODE_2_length_160570_cov_3.991819|150668|A	0.2069	0.2617	0.3158
NODE_2_length_160570_cov_3.991819|150986|C	0.3649	0.3056	0.4839
NODE_2_length_160570_cov_3.991819|151411|G	0.2025	0.2188	0.2931
NODE_2_length_160570_cov_3.991819|151418|A	0.2989	0.2941	0.4667
NODE_2_length_160570_cov_3.991819|151421|C	0.3125	0.3095	0.4576
NODE_2_length_160570_cov_3.991819|151706|C	0.2871	0.2398	0.3
NODE_2_length_160570_cov_3.991819|152177|G	0.2718	0.2848	0.3529
NODE_2_length_160570_cov_3.991819|152252|A	0.2717	0.2092	0.3273
NODE_2_length_160570_cov_3.991819|152255|T	0.2651	0.2148	0.3148
NODE_2_length_160570_cov_3.991819|152342|G	0.3229	0.2516	0.3333
NODE_2_length_160570_cov_3.991819|152348|G	0.2692	0.219	0.3158
NODE_2_length_160570_cov_3.991819|152444|G	0.3261	0.2545	0.3333
NODE_2_length_160570_cov_3.991819|152448|C	0.3372	0.2485	0.3385
NODE_2_length_160570_cov_3.991819|152573|C	0.4051	0.2071	0.25
NODE_2_length_160570_cov_3.991819|152608|T	0.3516	0.246	0.2537
NODE_2_length_160570_cov_3.991819|152630|T	0.2941	0.2131	0.2432
NODE_2_length_160570_cov_3.991819|152678|G	0.2278	0.2209	0.338
NODE_2_length_160570_cov_3.991819|152696|G	0.25	0.2207	0.4143
NODE_2_length_160570_cov_3.991819|152701|A	0.2206	0.2238	0.4462
NODE_2_length_160570_cov_3.991819|152777|A	0.2895	0.2282	0.3
NODE_2_length_160570_cov_3.991819|152780|G	0.3	0.2414	0.339
NODE_2_length_160570_cov_3.991819|152797|T	0.3038	0.2544	0.2985
NODE_2_length_160570_cov_3.991819|152819|C	0.3077	0.2759	0.2571
NODE_2_length_160570_cov_3.991819|152961|T	0.2	0.2927	0.4103
NODE_2_length_160570_cov_3.991819|153120|C	0.2976	0.25	0.2817
NODE_2_length_160570_cov_3.991819|153156|A	0.2179	0.2727	0.3333
NODE_2_length_160570_cov_3.991819|153204|A	0.2432	0.2683	0.3065
NODE_2_length_160570_cov_3.991819|153228|G	0.3117	0.2901	0.3016
NODE_2_length_160570_cov_3.991819|153489|A	0.3068	0.2209	0.3276
NODE_2_length_160570_cov_3.991819|153522|A	0.2683	0.2658	0.3881
NODE_2_length_160570_cov_3.991819|154198|G	0.3061	0.2596	0.3878
NODE_2_length_160570_cov_3.991819|154240|C	0.2903	0.2703	0.3778
NODE_2_length_160570_cov_3.991819|154303|T	0.2051	0.2143	0.2985
NODE_2_length_160570_cov_3.991819|154451|C	0.3333	0.2841	0.2759
NODE_2_length_160570_cov_3.991819|154639|G	0.3452	0.2767	0.377
NODE_2_length_160570_cov_3.991819|154714|C	0.2128	0.2471	0.3472
NODE_2_length_160570_cov_3.991819|154726|C	0.202	0.2346	0.3649
NODE_2_length_160570_cov_3.991819|154789|A	0.2647	0.2995	0.3088
NODE_2_length_160570_cov_3.991819|154969|A	0.2639	0.25	0.3387
NODE_2_length_160570_cov_3.991819|155056|G	0.2824	0.2105	0.3721
NODE_2_length_160570_cov_3.991819|155221|C	0.3571	0.2667	0.4308
NODE_2_length_160570_cov_3.991819|155368|G	0.2895	0.2793	0.2407
NODE_2_length_160570_cov_3.991819|155635|C	0.3974	0.3704	0.5
NODE_2_length_160570_cov_3.991819|155662|G	0.3103	0.3356	0.3846
NODE_2_length_160570_cov_3.991819|156238|G	0.2785	0.2955	0.4138
NODE_2_length_160570_cov_3.991819|156507|A	0.2661	0.2515	0.338
NODE_2_length_160570_cov_3.991819|156555|A	0.2874	0.2215	0.3077
NODE_2_length_160570_cov_3.991819|156609|C	0.322	0.2748	0.3818
NODE_3_length_116424_cov_4.197128|872|C	0.3373	0.2986	0.4444
NODE_3_length_116424_cov_4.197128|931|A	0.3084	0.2442	0.3165
NODE_3_length_116424_cov_4.197128|1047|G	0.2279	0.2754	0.4066
NODE_3_length_116424_cov_4.197128|1110|A	0.2366	0.2342	0.32
NODE_3_length_116424_cov_4.197128|1152|C	0.2443	0.3206	0.3441
NODE_3_length_116424_cov_4.197128|1320|A	0.2077	0.2398	0.4096
NODE_3_length_116424_cov_4.197128|1837|C	0.3263	0.2722	0.4175
NODE_3_length_116424_cov_4.197128|2532|C	0.2841	0.2393	0.2881
NODE_3_length_116424_cov_4.197128|2595|A	0.2079	0.2727	0.3387
NODE_3_length_116424_cov_4.197128|2703|C	0.2079	0.2544	0.2381
NODE_3_length_116424_cov_4.197128|2724|T	0.3061	0.3027	0.3125
NODE_3_length_116424_cov_4.197128|2775|G	0.24	0.2699	0.2113
NODE_3_length_116424_cov_4.197128|2835|T	0.2262	0.2466	0.22
NODE_3_length_116424_cov_4.197128|3015|C	0.3168	0.2912	0.3258
NODE_3_length_116424_cov_4.197128|3030|C	0.3053	0.2819	0.2658
NODE_3_length_116424_cov_4.197128|3135|C	0.2455	0.2453	0.2375
NODE_3_length_116424_cov_4.197128|3537|G	0.3226	0.3027	0.25
NODE_3_length_116424_cov_4.197128|3603|G	0.3182	0.3176	0.4286
NODE_3_length_116424_cov_4.197128|4185|G	0.3636	0.2842	0.3191
NODE_3_length_116424_cov_4.197128|4350|G	0.2619	0.227	0.2462
NODE_3_length_116424_cov_4.197128|4371|C	0.234	0.2159	0.2571
NODE_3_length_116424_cov_4.197128|4532|G	0.2188	0.3081	0.2273
NODE_3_length_116424_cov_4.197128|5354|T	0.2564	0.3302	0.2838
NODE_3_length_116424_cov_4.197128|5361|A	0.209	0.2974	0.3115
NODE_3_length_116424_cov_4.197128|5458|C	0.2706	0.2238	0.3333
NODE_3_length_116424_cov_4.197128|5937|C	0.2745	0.2748	0.4754
NODE_3_length_116424_cov_4.197128|6772|C	0.28	0.25	0.407
NODE_3_length_116424_cov_4.197128|7091|G	0.3152	0.2574	0.4143
NODE_3_length_116424_cov_4.197128|8018|G	0.2963	0.2049	0.439
NODE_3_length_116424_cov_4.197128|9260|C	0.3333	0.277	0.4923
NODE_3_length_116424_cov_4.197128|9317|G	0.3153	0.3547	0.382
NODE_3_length_116424_cov_4.197128|9326|C	0.3462	0.3459	0.3647
NODE_3_length_116424_cov_4.197128|9344|A	0.3204	0.3295	0.4568
NODE_3_length_116424_cov_4.197128|9412|G	0.3804	0.3605	0.4211
NODE_3_length_116424_cov_4.197128|9485|G	0.2647	0.2438	0.3457
NODE_3_length_116424_cov_4.197128|9907|C	0.3545	0.3015	0.413
NODE_3_length_116424_cov_4.197128|12372|C	0.3211	0.3143	0.3939
NODE_3_length_116424_cov_4.197128|12465|G	0.2328	0.2264	0.4085
NODE_3_length_116424_cov_4.197128|12843|T	0.2342	0.2201	0.2405
NODE_3_length_116424_cov_4.197128|12951|C	0.3603	0.2674	0.5
NODE_3_length_116424_cov_4.197128|14266|A	0.3649	0.25	0.3194
NODE_3_length_116424_cov_4.197128|14293|C	0.3649	0.3082	0.4881
NODE_3_length_116424_cov_4.197128|14438|A	0.3363	0.2892	0.4176
NODE_3_length_116424_cov_4.197128|14531|A	0.3295	0.3102	0.4091
NODE_3_length_116424_cov_4.197128|15005|C	0.2637	0.2353	0.3571
NODE_3_length_116424_cov_4.197128|15359|G	0.275	0.227	0.4143
NODE_3_length_116424_cov_4.197128|15626|A	0.2333	0.2788	0.4568
NODE_3_length_116424_cov_4.197128|15771|T	0.3152	0.3476	0.4225
NODE_3_length_116424_cov_4.197128|15783|G	0.2941	0.4011	0.4247
NODE_3_length_116424_cov_4.197128|15792|T	0.2763	0.3508	0.3733
NODE_3_length_116424_cov_4.197128|15876|G	0.3804	0.3291	0.4744
NODE_3_length_116424_cov_4.197128|15879|T	0.3511	0.2586	0.4096
NODE_3_length_116424_cov_4.197128|15977|G	0.3273	0.4207	0.4684
NODE_3_length_116424_cov_4.197128|16206|C	0.2787	0.2864	0.381
NODE_3_length_116424_cov_4.197128|16356|C	0.5	0.2982	0.4667
NODE_3_length_116424_cov_4.197128|16379|T	0.41	0.2971	0.4146
NODE_3_length_116424_cov_4.197128|16387|C	0.44	0.3795	0.4458
NODE_3_length_116424_cov_4.197128|16421|G	0.36	0.3088	0.4105
NODE_3_length_116424_cov_4.197128|16490|G	0.3333	0.3146	0.403
NODE_3_length_116424_cov_4.197128|16493|A	0.2755	0.2905	0.3857
NODE_3_length_116424_cov_4.197128|16631|C	0.3981	0.3228	0.3175
NODE_3_length_116424_cov_4.197128|16703|T	0.4	0.2514	0.3649
NODE_3_length_116424_cov_4.197128|16850|A	0.3524	0.314	0.4086
NODE_3_length_116424_cov_4.197128|16859|T	0.3495	0.3059	0.3696
NODE_3_length_116424_cov_4.197128|16910|C	0.4667	0.3168	0.4167
NODE_3_length_116424_cov_4.197128|16967|G	0.3333	0.2408	0.3293
NODE_3_length_116424_cov_4.197128|16968|C	0.3267	0.2381	0.3059
NODE_3_length_116424_cov_4.197128|17117|C	0.2842	0.3039	0.3494
NODE_3_length_116424_cov_4.197128|17135|C	0.2763	0.3013	0.3692
NODE_3_length_116424_cov_4.197128|17156|A	0.2561	0.2558	0.2907
NODE_3_length_116424_cov_4.197128|17168|C	0.3256	0.3272	0.3908
NODE_3_length_116424_cov_4.197128|17198|G	0.3125	0.2994	0.4632
NODE_3_length_116424_cov_4.197128|17405|T	0.3091	0.2727	0.3544
NODE_3_length_116424_cov_4.197128|17429|A	0.3448	0.2513	0.3951
NODE_3_length_116424_cov_4.197128|17537|T	0.3673	0.3066	0.4324
NODE_3_length_116424_cov_4.197128|17567|T	0.367	0.2613	0.3711
NODE_3_length_116424_cov_4.197128|17749|T	0.24	0.2714	0.3667
NODE_3_length_116424_cov_4.197128|17761|T	0.22	0.2567	0.3483
NODE_3_length_116424_cov_4.197128|17773|G	0.2	0.2414	0.2771
NODE_3_length_116424_cov_4.197128|17777|A	0.2037	0.2339	0.2632
NODE_3_length_116424_cov_4.197128|17848|C	0.2328	0.2953	0.3294
NODE_3_length_116424_cov_4.197128|17866|C	0.2105	0.2053	0.2892
NODE_3_length_116424_cov_4.197128|17867|C	0.2432	0.2795	0.3294
NODE_3_length_116424_cov_4.197128|17896|C	0.2991	0.2388	0.2921
NODE_3_length_116424_cov_4.197128|18059|G	0.3714	0.3731	0.3333
NODE_3_length_116424_cov_4.197128|18063|C	0.3194	0.3865	0.3538
NODE_3_length_116424_cov_4.197128|18064|A	0.32	0.3125	0.3333
NODE_3_length_116424_cov_4.197128|18065|A	0.3194	0.3316	0.3288
NODE_3_length_116424_cov_4.197128|18066|A	0.2941	0.3229	0.3088
NODE_3_length_116424_cov_4.197128|18070|G	0.3429	0.3351	0.3623
NODE_3_length_116424_cov_4.197128|18075|C	0.3099	0.3571	0.3649
NODE_3_length_116424_cov_4.197128|18079|T	0.2692	0.2963	0.3421
NODE_3_length_116424_cov_4.197128|18634|C	0.4149	0.3333	0.4384
NODE_3_length_116424_cov_4.197128|18691|C	0.25	0.2286	0.2292
NODE_3_length_116424_cov_4.197128|18781|C	0.3273	0.3273	0.3548
NODE_3_length_116424_cov_4.197128|18796|G	0.3913	0.3571	0.3774
NODE_3_length_116424_cov_4.197128|18841|T	0.3448	0.372	0.382
NODE_3_length_116424_cov_4.197128|18940|C	0.3265	0.2915	0.4756
NODE_3_length_116424_cov_4.197128|18991|C	0.3627	0.3613	0.5
NODE_3_length_116424_cov_4.197128|19054|T	0.3469	0.3193	0.4022
NODE_3_length_116424_cov_4.197128|19075|C	0.404	0.3826	0.4375
NODE_3_length_116424_cov_4.197128|19102|G	0.3918	0.3704	0.5
NODE_3_length_116424_cov_4.197128|19264|T	0.4057	0.3068	0.4103
NODE_3_length_116424_cov_4.197128|19290|G	0.3636	0.3208	0.4667
NODE_3_length_116424_cov_4.197128|19293|C	0.3855	0.3268	0.4468
NODE_3_length_116424_cov_4.197128|19320|T	0.3093	0.3245	0.4405
NODE_3_length_116424_cov_4.197128|19395|A	0.3559	0.2487	0.5
NODE_3_length_116424_cov_4.197128|19479|A	0.29	0.2761	0.4026
NODE_3_length_116424_cov_4.197128|19542|T	0.3256	0.2099	0.4217
NODE_3_length_116424_cov_4.197128|19821|C	0.3846	0.295	0.4615
NODE_3_length_116424_cov_4.197128|19946|A	0.3467	0.319	0.4
NODE_3_length_116424_cov_4.197128|20097|A	0.35	0.2649	0.4459
NODE_3_length_116424_cov_4.197128|20128|G	0.4479	0.305	0.4394
NODE_3_length_116424_cov_4.197128|20398|T	0.2897	0.3642	0.3846
NODE_3_length_116424_cov_4.197128|20569|C	0.3333	0.3399	0.2712
NODE_3_length_116424_cov_4.197128|20571|A	0.2737	0.2944	0.2206
NODE_3_length_116424_cov_4.197128|20653|T	0.367	0.3558	0.2619
NODE_3_length_116424_cov_4.197128|20715|G	0.3146	0.2892	0.2381
NODE_3_length_116424_cov_4.197128|20727|C	0.2841	0.2805	0.3294
NODE_3_length_116424_cov_4.197128|20802|G	0.3529	0.3491	0.4286
NODE_3_length_116424_cov_4.197128|20805|G	0.3113	0.3464	0.338
NODE_3_length_116424_cov_4.197128|20823|C	0.354	0.3474	0.4342
NODE_3_length_116424_cov_4.197128|20842|C	0.3271	0.3533	0.3231
NODE_3_length_116424_cov_4.197128|20850|G	0.2308	0.2887	0.2609
NODE_3_length_116424_cov_4.197128|21006|A	0.4519	0.3224	0.439
NODE_3_length_116424_cov_4.197128|21117|G	0.2644	0.371	0.3836
NODE_3_length_116424_cov_4.197128|21144|G	0.2444	0.3275	0.4638
NODE_3_length_116424_cov_4.197128|21243|A	0.219	0.2312	0.3721
NODE_3_length_116424_cov_4.197128|21312|T	0.2326	0.2372	0.3214
NODE_3_length_116424_cov_4.197128|21372|G	0.2099	0.3232	0.3699
NODE_3_length_116424_cov_4.197128|21631|A	0.2632	0.2105	0.2714
NODE_3_length_116424_cov_4.197128|21654|G	0.3375	0.35	0.3913
NODE_3_length_116424_cov_4.197128|21837|T	0.2083	0.2459	0.4
NODE_3_length_116424_cov_4.197128|22563|C	0.2603	0.2688	0.2281
NODE_3_length_116424_cov_4.197128|23361|G	0.3131	0.4279	0.4382
NODE_3_length_116424_cov_4.197128|23483|T	0.2762	0.3069	0.4875
NODE_3_length_116424_cov_4.197128|23705|C	0.3646	0.2898	0.4353
NODE_3_length_116424_cov_4.197128|23714|T	0.3366	0.2905	0.4337
NODE_3_length_116424_cov_4.197128|24364|G	0.3241	0.3027	0.4691
NODE_3_length_116424_cov_4.197128|25705|A	0.2793	0.2473	0.2529
NODE_3_length_116424_cov_4.197128|25768|A	0.2128	0.2466	0.2907
NODE_3_length_116424_cov_4.197128|26023|A	0.2772	0.2843	0.2222
NODE_3_length_116424_cov_4.197128|26094|A	0.2677	0.2885	0.3365
NODE_3_length_116424_cov_4.197128|26275|C	0.3519	0.3575	0.4848
NODE_3_length_116424_cov_4.197128|26277|C	0.3585	0.3654	0.4706
NODE_3_length_116424_cov_4.197128|26278|G	0.3714	0.3676	0.4697
NODE_3_length_116424_cov_4.197128|26918|A	0.2803	0.3304	0.3222
NODE_3_length_116424_cov_4.197128|27222|G	0.3504	0.2835	0.4
NODE_3_length_116424_cov_4.197128|27229|A	0.2417	0.2368	0.3068
NODE_3_length_116424_cov_4.197128|27232|C	0.3509	0.3093	0.4157
NODE_3_length_116424_cov_4.197128|27241|C	0.3525	0.342	0.4505
NODE_3_length_116424_cov_4.197128|27262|G	0.2389	0.2644	0.2619
NODE_3_length_116424_cov_4.197128|28295|T	0.2018	0.2243	0.225
NODE_3_length_116424_cov_4.197128|28343|C	0.4623	0.3955	0.4714
NODE_3_length_116424_cov_4.197128|28568|C	0.359	0.2294	0.3784
NODE_3_length_116424_cov_4.197128|28722|C	0.23	0.306	0.2308
NODE_3_length_116424_cov_4.197128|29677|C	0.3523	0.3274	0.4074
NODE_3_length_116424_cov_4.197128|29749|G	0.3689	0.3056	0.3708
NODE_3_length_116424_cov_4.197128|29776|A	0.3761	0.3148	0.4176
NODE_3_length_116424_cov_4.197128|29992|G	0.2308	0.2442	0.3034
NODE_3_length_116424_cov_4.197128|32608|C	0.2976	0.2727	0.2439
NODE_3_length_116424_cov_4.197128|32857|C	0.4021	0.3129	0.3857
NODE_3_length_116424_cov_4.197128|35481|C	0.2921	0.2275	0.3425
NODE_3_length_116424_cov_4.197128|35568|C	0.2432	0.2193	0.3936
NODE_3_length_116424_cov_4.197128|35597|G	0.2411	0.2738	0.4138
NODE_3_length_116424_cov_4.197128|35694|T	0.2589	0.2156	0.369
NODE_3_length_116424_cov_4.197128|35697|A	0.2613	0.2294	0.3855
NODE_3_length_116424_cov_4.197128|35880|C	0.2477	0.225	0.3444
NODE_3_length_116424_cov_4.197128|35955|A	0.2195	0.2346	0.3784
NODE_3_length_116424_cov_4.197128|36156|C	0.3488	0.2428	0.3205
NODE_3_length_116424_cov_4.197128|36189|G	0.2	0.2105	0.3095
NODE_3_length_116424_cov_4.197128|36270|G	0.33	0.2186	0.4337
NODE_3_length_116424_cov_4.197128|36948|C	0.2688	0.223	0.3387
NODE_3_length_116424_cov_4.197128|36960|C	0.2589	0.2329	0.2222
NODE_3_length_116424_cov_4.197128|37221|C	0.2759	0.2203	0.3889
NODE_3_length_116424_cov_4.197128|37304|A	0.2222	0.2208	0.3235
NODE_3_length_116424_cov_4.197128|38159|G	0.313	0.2124	0.3925
NODE_3_length_116424_cov_4.197128|39218|C	0.3118	0.2155	0.4026
NODE_3_length_116424_cov_4.197128|39598|G	0.2174	0.2867	0.2639
NODE_3_length_116424_cov_4.197128|39733|C	0.297	0.2045	0.4643
NODE_3_length_116424_cov_4.197128|39754|C	0.3864	0.2208	0.4286
NODE_3_length_116424_cov_4.197128|39796|G	0.2273	0.2209	0.4079
NODE_3_length_116424_cov_4.197128|39817|G	0.2128	0.25	0.3735
NODE_3_length_116424_cov_4.197128|40063|G	0.26	0.22	0.4091
NODE_3_length_116424_cov_4.197128|40099|A	0.2637	0.2264	0.375
NODE_3_length_116424_cov_4.197128|40115|A	0.2283	0.2238	0.2941
NODE_3_length_116424_cov_4.197128|40144|G	0.2174	0.2143	0.3939
NODE_3_length_116424_cov_4.197128|40815|G	0.2195	0.2155	0.3115
NODE_3_length_116424_cov_4.197128|40962|G	0.2788	0.2108	0.3333
NODE_3_length_116424_cov_4.197128|44605|G	0.2871	0.2468	0.3671
NODE_3_length_116424_cov_4.197128|46123|C	0.202	0.2457	0.3026
NODE_3_length_116424_cov_4.197128|46126|T	0.2062	0.2395	0.3143
NODE_3_length_116424_cov_4.197128|46153|T	0.2315	0.2235	0.3235
NODE_3_length_116424_cov_4.197128|46159|T	0.2522	0.2126	0.3333
NODE_3_length_116424_cov_4.197128|46213|C	0.2755	0.2712	0.3239
NODE_3_length_116424_cov_4.197128|46438|C	0.3704	0.3779	0.3797
NODE_3_length_116424_cov_4.197128|46444|C	0.3605	0.3684	0.4
NODE_3_length_116424_cov_4.197128|46474|C	0.2857	0.2825	0.3506
NODE_3_length_116424_cov_4.197128|46543|C	0.2683	0.2822	0.3562
NODE_3_length_116424_cov_4.197128|46603|T	0.28	0.2188	0.3448
NODE_3_length_116424_cov_4.197128|46651|C	0.4	0.2595	0.4318
NODE_3_length_116424_cov_4.197128|46864|G	0.2143	0.225	0.3267
NODE_3_length_116424_cov_4.197128|47009|T	0.2174	0.2186	0.3721
NODE_3_length_116424_cov_4.197128|47013|C	0.2333	0.2304	0.3656
NODE_3_length_116424_cov_4.197128|47174|C	0.3118	0.3535	0.3377
NODE_3_length_116424_cov_4.197128|47914|A	0.2841	0.2281	0.284
NODE_3_length_116424_cov_4.197128|47933|A	0.3295	0.2422	0.3462
NODE_3_length_116424_cov_4.197128|48738|G	0.3108	0.3103	0.4127
NODE_3_length_116424_cov_4.197128|49072|C	0.5	0.3611	0.4
NODE_3_length_116424_cov_4.197128|49757|C	0.274	0.2566	0.3559
NODE_3_length_116424_cov_4.197128|50243|C	0.3864	0.2293	0.3492
NODE_3_length_116424_cov_4.197128|50324|G	0.3789	0.2182	0.3056
NODE_3_length_116424_cov_4.197128|50615|G	0.3571	0.2416	0.3492
NODE_3_length_116424_cov_4.197128|50621|T	0.3333	0.2194	0.3286
NODE_3_length_116424_cov_4.197128|51685|A	0.2632	0.2442	0.2927
NODE_3_length_116424_cov_4.197128|51832|C	0.3333	0.2	0.4085
NODE_3_length_116424_cov_4.197128|52060|G	0.2404	0.2135	0.3176
NODE_3_length_116424_cov_4.197128|52608|G	0.3373	0.2519	0.3448
NODE_3_length_116424_cov_4.197128|53326|G	0.3556	0.2308	0.4643
NODE_3_length_116424_cov_4.197128|53953|T	0.2212	0.2394	0.25
NODE_3_length_116424_cov_4.197128|54288|G	0.2119	0.215	0.2
NODE_3_length_116424_cov_4.197128|54307|C	0.2364	0.2191	0.2529
NODE_3_length_116424_cov_4.197128|54657|C	0.2577	0.2969	0.4105
NODE_3_length_116424_cov_4.197128|56483|G	0.27	0.2376	0.3187
NODE_3_length_116424_cov_4.197128|57057|T	0.2804	0.2211	0.3854
NODE_3_length_116424_cov_4.197128|57087|A	0.2745	0.2386	0.3958
NODE_3_length_116424_cov_4.197128|57090|C	0.2667	0.2332	0.39
NODE_3_length_116424_cov_4.197128|57093|C	0.24	0.2299	0.3646
NODE_3_length_116424_cov_4.197128|57120|C	0.3021	0.2796	0.3827
NODE_3_length_116424_cov_4.197128|57129|A	0.3214	0.262	0.369
NODE_3_length_116424_cov_4.197128|57133|T	0.325	0.2768	0.3733
NODE_3_length_116424_cov_4.197128|57135|A	0.2857	0.2273	0.338
NODE_3_length_116424_cov_4.197128|57153|C	0.3462	0.2978	0.4932
NODE_3_length_116424_cov_4.197128|57203|C	0.3462	0.2485	0.4096
NODE_3_length_116424_cov_4.197128|57212|G	0.3176	0.226	0.3924
NODE_3_length_116424_cov_4.197128|58930|G	0.3537	0.309	0.473
NODE_3_length_116424_cov_4.197128|59323|T	0.2639	0.2174	0.25
NODE_3_length_116424_cov_4.197128|60073|C	0.275	0.2083	0.4167
NODE_3_length_116424_cov_4.197128|60929|C	0.4328	0.3645	0.34
NODE_3_length_116424_cov_4.197128|61142|A	0.3646	0.3161	0.3837
NODE_3_length_116424_cov_4.197128|63630|T	0.3034	0.2135	0.2
NODE_3_length_116424_cov_4.197128|63640|C	0.3291	0.3333	0.3086
NODE_3_length_116424_cov_4.197128|64071|G	0.3455	0.2719	0.4526
NODE_3_length_116424_cov_4.197128|64625|C	0.2353	0.2021	0.2778
NODE_3_length_116424_cov_4.197128|65586|C	0.2857	0.2857	0.4792
NODE_3_length_116424_cov_4.197128|65914|G	0.2348	0.2446	0.2857
NODE_3_length_116424_cov_4.197128|66037|G	0.2421	0.2222	0.3908
NODE_3_length_116424_cov_4.197128|66238|T	0.3762	0.2899	0.3933
NODE_3_length_116424_cov_4.197128|66250|C	0.2967	0.2789	0.2921
NODE_3_length_116424_cov_4.197128|66285|G	0.3023	0.2303	0.3735
NODE_3_length_116424_cov_4.197128|67826|C	0.2791	0.2356	0.4333
NODE_3_length_116424_cov_4.197128|67829|G	0.3038	0.2995	0.4815
NODE_3_length_116424_cov_4.197128|68150|A	0.2688	0.2298	0.3537
NODE_3_length_116424_cov_4.197128|68159|C	0.3152	0.25	0.3571
NODE_3_length_116424_cov_4.197128|68233|G	0.2703	0.2222	0.4478
NODE_3_length_116424_cov_4.197128|70091|G	0.4554	0.3797	0.439
NODE_3_length_116424_cov_4.197128|70648|A	0.3486	0.3731	0.4625
NODE_3_length_116424_cov_4.197128|72194|C	0.3103	0.3352	0.3846
NODE_3_length_116424_cov_4.197128|73317|A	0.2952	0.2513	0.2985
NODE_3_length_116424_cov_4.197128|73450|G	0.253	0.2174	0.25
NODE_3_length_116424_cov_4.197128|73451|C	0.2593	0.24	0.2951
NODE_3_length_116424_cov_4.197128|73466|C	0.2688	0.2102	0.2754
NODE_3_length_116424_cov_4.197128|73853|C	0.3173	0.4022	0.4474
NODE_3_length_116424_cov_4.197128|74966|C	0.2418	0.2706	0.3944
NODE_3_length_116424_cov_4.197128|75053|A	0.3281	0.3158	0.4792
NODE_3_length_116424_cov_4.197128|76457|G	0.3976	0.2121	0.4177
NODE_3_length_116424_cov_4.197128|77745|G	0.2297	0.2126	0.3968
NODE_3_length_116424_cov_4.197128|79676|A	0.3299	0.3385	0.4861
NODE_3_length_116424_cov_4.197128|83283|A	0.2639	0.2025	0.3182
NODE_3_length_116424_cov_4.197128|84145|G	0.3814	0.2857	0.3194
NODE_3_length_116424_cov_4.197128|84237|G	0.3647	0.3571	0.3924
NODE_3_length_116424_cov_4.197128|85167|C	0.25	0.2171	0.2742
NODE_3_length_116424_cov_4.197128|85188|G	0.2716	0.2431	0.3
NODE_3_length_116424_cov_4.197128|85191|G	0.2625	0.2319	0.2941
NODE_3_length_116424_cov_4.197128|86151|T	0.3412	0.2651	0.3625
NODE_3_length_116424_cov_4.197128|86697|C	0.3452	0.2527	0.3656
NODE_3_length_116424_cov_4.197128|86748|G	0.287	0.2582	0.3571
NODE_3_length_116424_cov_4.197128|86817|G	0.3119	0.2649	0.3
NODE_3_length_116424_cov_4.197128|87101|C	0.4533	0.4186	0.4286
NODE_3_length_116424_cov_4.197128|87708|C	0.268	0.2184	0.3256
NODE_3_length_116424_cov_4.197128|87969|G	0.241	0.2606	0.3976
NODE_3_length_116424_cov_4.197128|88125|C	0.359	0.3025	0.4286
NODE_3_length_116424_cov_4.197128|88441|T	0.303	0.2646	0.4157
NODE_3_length_116424_cov_4.197128|88444|C	0.32	0.2896	0.4494
NODE_3_length_116424_cov_4.197128|88519|A	0.2105	0.2857	0.4
NODE_3_length_116424_cov_4.197128|88532|C	0.2353	0.2915	0.4022
NODE_3_length_116424_cov_4.197128|88536|G	0.2667	0.3416	0.3804
NODE_3_length_116424_cov_4.197128|88543|C	0.2793	0.3048	0.4545
NODE_3_length_116424_cov_4.197128|89475|G	0.3014	0.3315	0.2958
NODE_3_length_116424_cov_4.197128|89635|C	0.2727	0.3041	0.2619
NODE_3_length_116424_cov_4.197128|89991|C	0.3363	0.2983	0.4554
NODE_3_length_116424_cov_4.197128|90151|A	0.3905	0.285	0.3524
NODE_3_length_116424_cov_4.197128|90561|A	0.248	0.2165	0.271
NODE_3_length_116424_cov_4.197128|90719|G	0.2609	0.3004	0.26
NODE_3_length_116424_cov_4.197128|92090|C	0.3085	0.2573	0.2073
NODE_3_length_116424_cov_4.197128|92162|C	0.2447	0.2216	0.2317
NODE_3_length_116424_cov_4.197128|94589|C	0.2771	0.2	0.3548
NODE_3_length_116424_cov_4.197128|96190|C	0.2821	0.2561	0.3768
NODE_3_length_116424_cov_4.197128|96911|C	0.2178	0.2143	0.381
NODE_3_length_116424_cov_4.197128|97102|G	0.2308	0.2229	0.2308
NODE_3_length_116424_cov_4.197128|97142|G	0.2152	0.3082	0.3816
NODE_3_length_116424_cov_4.197128|97210|G	0.3763	0.2349	0.3833
NODE_3_length_116424_cov_4.197128|97856|C	0.2564	0.2568	0.2258
NODE_3_length_116424_cov_4.197128|97877|C	0.236	0.2566	0.274
NODE_3_length_116424_cov_4.197128|102459|G	0.3538	0.2564	0.2791
NODE_3_length_116424_cov_4.197128|103017|C	0.3068	0.32	0.35
NODE_3_length_116424_cov_4.197128|103412|G	0.2787	0.2791	0.4828
NODE_3_length_116424_cov_4.197128|103454|C	0.2951	0.2388	0.4
NODE_3_length_116424_cov_4.197128|104925|A	0.2524	0.2165	0.4156
NODE_3_length_116424_cov_4.197128|104928|A	0.2524	0.24	0.4026
NODE_3_length_116424_cov_4.197128|104936|G	0.3299	0.2365	0.4783
NODE_3_length_116424_cov_4.197128|105008|G	0.2041	0.2281	0.3095
NODE_3_length_116424_cov_4.197128|105143|G	0.2989	0.3133	0.4605
NODE_3_length_116424_cov_4.197128|105900|G	0.2737	0.2386	0.3378
NODE_3_length_116424_cov_4.197128|105930|G	0.3204	0.2132	0.4054
NODE_3_length_116424_cov_4.197128|105987|G	0.3362	0.2114	0.422
NODE_3_length_116424_cov_4.197128|106018|T	0.2316	0.2021	0.3269
NODE_3_length_116424_cov_4.197128|106722|G	0.2456	0.3333	0.3947
NODE_3_length_116424_cov_4.197128|106739|C	0.25	0.2436	0.3103
NODE_3_length_116424_cov_4.197128|106822|A	0.2093	0.25	0.303
NODE_3_length_116424_cov_4.197128|107044|T	0.25	0.2574	0.22
NODE_3_length_116424_cov_4.197128|107100|C	0.2281	0.2397	0.2791
NODE_3_length_116424_cov_4.197128|107167|C	0.2386	0.2794	0.25
NODE_3_length_116424_cov_4.197128|107470|C	0.2456	0.2164	0.2353
NODE_3_length_116424_cov_4.197128|107488|C	0.24	0.226	0.25
NODE_3_length_116424_cov_4.197128|107771|A	0.2564	0.2155	0.2
NODE_3_length_116424_cov_4.197128|109369|C	0.2778	0.2431	0.3731
NODE_3_length_116424_cov_4.197128|109438|C	0.2642	0.2768	0.2817
NODE_3_length_116424_cov_4.197128|109554|T	0.381	0.3333	0.4853
NODE_3_length_116424_cov_4.197128|109891|G	0.2736	0.2331	0.4267
NODE_3_length_116424_cov_4.197128|109897|T	0.3774	0.3086	0.4512
NODE_3_length_116424_cov_4.197128|109981|A	0.3617	0.326	0.4
NODE_3_length_116424_cov_4.197128|110140|A	0.2963	0.4199	0.4833
NODE_3_length_116424_cov_4.197128|110164|T	0.2935	0.4195	0.3878
NODE_3_length_116424_cov_4.197128|110167|A	0.2421	0.3791	0.4222
NODE_3_length_116424_cov_4.197128|110184|A	0.3163	0.4393	0.4737
NODE_3_length_116424_cov_4.197128|110227|G	0.26	0.2197	0.4177
NODE_3_length_116424_cov_4.197128|110362|C	0.3302	0.2644	0.2874
NODE_3_length_116424_cov_4.197128|110416|G	0.4105	0.3731	0.359
NODE_3_length_116424_cov_4.197128|110488|T	0.3077	0.288	0.314
NODE_3_length_116424_cov_4.197128|110673|G	0.3824	0.3709	0.4125
NODE_3_length_116424_cov_4.197128|111887|A	0.2771	0.2551	0.3289
NODE_3_length_116424_cov_4.197128|112328|T	0.321	0.2346	0.4103
NODE_3_length_116424_cov_4.197128|112688|A	0.2626	0.2571	0.3659
NODE_3_length_116424_cov_4.197128|112841|C	0.2558	0.285	0.36
NODE_3_length_116424_cov_4.197128|112961|A	0.2561	0.2105	0.4419
NODE_3_length_116424_cov_4.197128|113152|C	0.2333	0.206	0.3623
NODE_4_length_108944_cov_4.111600|612|G	0.2527	0.3369	0.3924
NODE_4_length_108944_cov_4.111600|2564|C	0.4062	0.2222	0.4138
NODE_4_length_108944_cov_4.111600|3283|G	0.3571	0.237	0.4795
NODE_4_length_108944_cov_4.111600|3824|G	0.3407	0.3013	0.3553
NODE_4_length_108944_cov_4.111600|6077|T	0.25	0.3333	0.4483
NODE_4_length_108944_cov_4.111600|7340|C	0.2045	0.2439	0.375
NODE_4_length_108944_cov_4.111600|7418|T	0.233	0.2235	0.2597
NODE_4_length_108944_cov_4.111600|7815|T	0.4023	0.2599	0.4512
NODE_4_length_108944_cov_4.111600|7836|C	0.375	0.25	0.4471
NODE_4_length_108944_cov_4.111600|7875|C	0.3197	0.2391	0.3889
NODE_4_length_108944_cov_4.111600|8125|T	0.2072	0.2629	0.398
NODE_4_length_108944_cov_4.111600|8703|A	0.2391	0.2573	0.3611
NODE_4_length_108944_cov_4.111600|14599|G	0.2857	0.2035	0.45
NODE_4_length_108944_cov_4.111600|14605|G	0.3226	0.2321	0.4375
NODE_4_length_108944_cov_4.111600|14615|C	0.3295	0.2632	0.4074
NODE_4_length_108944_cov_4.111600|15253|C	0.287	0.2446	0.3596
NODE_4_length_108944_cov_4.111600|18025|G	0.253	0.2069	0.3067
NODE_4_length_108944_cov_4.111600|18928|C	0.3333	0.2722	0.3857
NODE_4_length_108944_cov_4.111600|21070|T	0.2913	0.3144	0.358
NODE_4_length_108944_cov_4.111600|21728|A	0.2615	0.2458	0.2642
NODE_4_length_108944_cov_4.111600|22672|G	0.3421	0.2	0.2763
NODE_4_length_108944_cov_4.111600|24072|C	0.4375	0.2739	0.3919
NODE_4_length_108944_cov_4.111600|25052|C	0.2059	0.234	0.3372
NODE_4_length_108944_cov_4.111600|25338|G	0.2095	0.2458	0.3168
NODE_4_length_108944_cov_4.111600|25346|A	0.2286	0.257	0.2574
NODE_4_length_108944_cov_4.111600|25352|T	0.2035	0.2732	0.27
NODE_4_length_108944_cov_4.111600|25421|G	0.2523	0.2286	0.3373
NODE_4_length_108944_cov_4.111600|25574|A	0.2268	0.2562	0.3023
NODE_4_length_108944_cov_4.111600|26145|C	0.3039	0.2034	0.5
NODE_4_length_108944_cov_4.111600|26217|G	0.2927	0.2323	0.381
NODE_4_length_108944_cov_4.111600|26328|C	0.266	0.2033	0.4348
NODE_4_length_108944_cov_4.111600|26874|G	0.3656	0.2941	0.4138
NODE_4_length_108944_cov_4.111600|26944|A	0.3086	0.2143	0.3585
NODE_4_length_108944_cov_4.111600|27510|C	0.2738	0.2443	0.3947
NODE_4_length_108944_cov_4.111600|28807|T	0.274	0.2343	0.4638
NODE_4_length_108944_cov_4.111600|28813|T	0.4051	0.3086	0.4928
NODE_4_length_108944_cov_4.111600|28942|C	0.407	0.305	0.4205
NODE_4_length_108944_cov_4.111600|28993|A	0.4409	0.2985	0.4512
NODE_4_length_108944_cov_4.111600|29074|A	0.2447	0.2552	0.4865
NODE_4_length_108944_cov_4.111600|29077|G	0.2609	0.2632	0.5
NODE_4_length_108944_cov_4.111600|29125|A	0.3039	0.2803	0.386
NODE_4_length_108944_cov_4.111600|29187|C	0.3696	0.2761	0.4865
NODE_4_length_108944_cov_4.111600|29296|A	0.2	0.218	0.2222
NODE_4_length_108944_cov_4.111600|29415|C	0.4342	0.3391	0.4416
NODE_4_length_108944_cov_4.111600|29822|T	0.4421	0.3102	0.3333
NODE_4_length_108944_cov_4.111600|29844|A	0.4375	0.3077	0.4
NODE_4_length_108944_cov_4.111600|29856|C	0.43	0.3141	0.4762
NODE_4_length_108944_cov_4.111600|30044|C	0.2874	0.2805	0.2381
NODE_4_length_108944_cov_4.111600|30261|G	0.3171	0.3596	0.4091
NODE_4_length_108944_cov_4.111600|32233|T	0.3444	0.3608	0.4773
NODE_4_length_108944_cov_4.111600|32387|T	0.3627	0.3375	0.3649
NODE_4_length_108944_cov_4.111600|33320|T	0.3171	0.2108	0.3026
NODE_4_length_108944_cov_4.111600|33399|T	0.2152	0.3056	0.4138
NODE_4_length_108944_cov_4.111600|33401|G	0.2278	0.3243	0.4068
NODE_4_length_108944_cov_4.111600|33430|T	0.25	0.24	0.3684
NODE_4_length_108944_cov_4.111600|33455|G	0.3714	0.3137	0.4462
NODE_4_length_108944_cov_4.111600|33481|T	0.2326	0.2581	0.4754
NODE_4_length_108944_cov_4.111600|33735|C	0.4105	0.25	0.4348
NODE_4_length_108944_cov_4.111600|34317|A	0.3704	0.2414	0.3333
NODE_4_length_108944_cov_4.111600|34793|C	0.2135	0.2045	0.338
NODE_4_length_108944_cov_4.111600|34949|C	0.2989	0.2738	0.3699
NODE_4_length_108944_cov_4.111600|36666|G	0.2547	0.2118	0.4054
NODE_4_length_108944_cov_4.111600|37490|A	0.3235	0.2595	0.4265
NODE_4_length_108944_cov_4.111600|37859|C	0.3558	0.2302	0.4426
NODE_4_length_108944_cov_4.111600|37910|T	0.268	0.2102	0.3175
NODE_4_length_108944_cov_4.111600|38981|T	0.2857	0.3202	0.3485
NODE_4_length_108944_cov_4.111600|38987|G	0.2796	0.3	0.3562
NODE_4_length_108944_cov_4.111600|39194|A	0.3908	0.3405	0.425
NODE_4_length_108944_cov_4.111600|39233|G	0.202	0.2444	0.2571
NODE_4_length_108944_cov_4.111600|39902|C	0.2302	0.201	0.3377
NODE_4_length_108944_cov_4.111600|39906|C	0.2443	0.2077	0.3467
NODE_4_length_108944_cov_4.111600|40072|T	0.2551	0.2552	0.2647
NODE_4_length_108944_cov_4.111600|40660|C	0.3565	0.3559	0.4286
NODE_4_length_108944_cov_4.111600|40684|C	0.33	0.3642	0.3816
NODE_4_length_108944_cov_4.111600|40711|G	0.3371	0.3377	0.4394
NODE_4_length_108944_cov_4.111600|40756|A	0.2872	0.3043	0.3529
NODE_4_length_108944_cov_4.111600|40786|C	0.3765	0.3132	0.3291
NODE_4_length_108944_cov_4.111600|40792|C	0.4198	0.3222	0.36
NODE_4_length_108944_cov_4.111600|40831|T	0.3571	0.2212	0.3855
NODE_4_length_108944_cov_4.111600|40876|T	0.3302	0.2344	0.3563
NODE_4_length_108944_cov_4.111600|40980|T	0.3077	0.2375	0.2045
NODE_4_length_108944_cov_4.111600|41196|G	0.24	0.2055	0.2785
NODE_4_length_108944_cov_4.111600|41218|C	0.3784	0.3697	0.3846
NODE_4_length_108944_cov_4.111600|41223|T	0.3421	0.2832	0.3125
NODE_4_length_108944_cov_4.111600|41631|C	0.3944	0.2926	0.4935
NODE_4_length_108944_cov_4.111600|41661|T	0.3951	0.2796	0.4487
NODE_4_length_108944_cov_4.111600|41697|G	0.3925	0.2775	0.3676
NODE_4_length_108944_cov_4.111600|42112|A	0.3656	0.3279	0.4684
NODE_4_length_108944_cov_4.111600|42249|C	0.3063	0.375	0.378
NODE_4_length_108944_cov_4.111600|42366|C	0.2889	0.2841	0.3908
NODE_4_length_108944_cov_4.111600|42372|C	0.2967	0.2857	0.4194
NODE_4_length_108944_cov_4.111600|42417|G	0.3429	0.3283	0.4706
NODE_4_length_108944_cov_4.111600|42668|C	0.3229	0.297	0.4
NODE_4_length_108944_cov_4.111600|42740|T	0.3478	0.2701	0.3611
NODE_4_length_108944_cov_4.111600|42743|C	0.4045	0.2958	0.3824
NODE_4_length_108944_cov_4.111600|42785|A	0.4022	0.2671	0.3678
NODE_4_length_108944_cov_4.111600|43355|T	0.2842	0.2404	0.4516
NODE_4_length_108944_cov_4.111600|43405|C	0.2716	0.2948	0.3968
NODE_4_length_108944_cov_4.111600|43424|T	0.2692	0.2893	0.4359
NODE_4_length_108944_cov_4.111600|44236|C	0.4	0.3071	0.5
NODE_4_length_108944_cov_4.111600|44265|C	0.3571	0.281	0.5
NODE_4_length_108944_cov_4.111600|44363|A	0.3393	0.3416	0.4598
NODE_4_length_108944_cov_4.111600|44821|A	0.2545	0.2308	0.3261
NODE_4_length_108944_cov_4.111600|44959|C	0.3026	0.3009	0.3939
NODE_4_length_108944_cov_4.111600|45185|G	0.3429	0.3657	0.4697
NODE_4_length_108944_cov_4.111600|45292|A	0.253	0.2283	0.2951
NODE_4_length_108944_cov_4.111600|45330|G	0.3784	0.3526	0.3662
NODE_4_length_108944_cov_4.111600|45331|G	0.2533	0.2965	0.274
NODE_4_length_108944_cov_4.111600|45358|G	0.3889	0.3663	0.4487
NODE_4_length_108944_cov_4.111600|45373|C	0.3441	0.371	0.4242
NODE_4_length_108944_cov_4.111600|45385|C	0.2553	0.2292	0.3067
NODE_4_length_108944_cov_4.111600|45580|C	0.2323	0.2204	0.3333
NODE_4_length_108944_cov_4.111600|45901|T	0.3333	0.2554	0.2464
NODE_4_length_108944_cov_4.111600|46129|C	0.2857	0.3459	0.4923
NODE_4_length_108944_cov_4.111600|46306|T	0.2527	0.2988	0.4737
NODE_4_length_108944_cov_4.111600|46354|G	0.3889	0.3354	0.4459
NODE_4_length_108944_cov_4.111600|47430|G	0.4337	0.4118	0.4133
NODE_4_length_108944_cov_4.111600|47695|T	0.3404	0.25	0.4643
NODE_4_length_108944_cov_4.111600|47791|T	0.3107	0.3486	0.425
NODE_4_length_108944_cov_4.111600|47794|C	0.2626	0.2652	0.3372
NODE_4_length_108944_cov_4.111600|47863|T	0.3333	0.2386	0.3125
NODE_4_length_108944_cov_4.111600|48062|G	0.4262	0.3524	0.4023
NODE_4_length_108944_cov_4.111600|48070|A	0.283	0.2584	0.3523
NODE_4_length_108944_cov_4.111600|48076|A	0.4151	0.3524	0.4205
NODE_4_length_108944_cov_4.111600|48196|C	0.4301	0.3152	0.4795
NODE_4_length_108944_cov_4.111600|48217|C	0.3373	0.2434	0.2763
NODE_4_length_108944_cov_4.111600|48238|A	0.3619	0.2473	0.3038
NODE_4_length_108944_cov_4.111600|48244|G	0.4579	0.2471	0.3846
NODE_4_length_108944_cov_4.111600|48295|G	0.3469	0.2699	0.4304
NODE_4_length_108944_cov_4.111600|48328|C	0.2778	0.2752	0.4103
NODE_4_length_108944_cov_4.111600|48343|T	0.25	0.3106	0.4048
NODE_4_length_108944_cov_4.111600|48361|T	0.3265	0.3122	0.404
NODE_4_length_108944_cov_4.111600|48397|T	0.35	0.256	0.3627
NODE_4_length_108944_cov_4.111600|48409|A	0.469	0.3237	0.4624
NODE_4_length_108944_cov_4.111600|48447|G	0.4528	0.3607	0.4938
NODE_4_length_108944_cov_4.111600|48450|A	0.4636	0.342	0.4815
NODE_4_length_108944_cov_4.111600|48457|G	0.434	0.3299	0.5
NODE_4_length_108944_cov_4.111600|48465|A	0.2478	0.2316	0.2812
NODE_4_length_108944_cov_4.111600|48469|G	0.3852	0.3125	0.4521
NODE_4_length_108944_cov_4.111600|48556|C	0.4048	0.3187	0.4583
NODE_4_length_108944_cov_4.111600|48725|T	0.37	0.303	0.439
NODE_4_length_108944_cov_4.111600|48800|C	0.3939	0.3237	0.3789
NODE_4_length_108944_cov_4.111600|50416|C	0.4048	0.2985	0.36
NODE_4_length_108944_cov_4.111600|50417|G	0.4	0.2932	0.3529
NODE_4_length_108944_cov_4.111600|50587|T	0.2264	0.2169	0.4
NODE_4_length_108944_cov_4.111600|51797|T	0.4	0.3395	0.4857
NODE_4_length_108944_cov_4.111600|52481|T	0.2857	0.2488	0.3243
NODE_4_length_108944_cov_4.111600|53102|T	0.2717	0.2077	0.3056
NODE_4_length_108944_cov_4.111600|53354|C	0.2637	0.2319	0.3284
NODE_4_length_108944_cov_4.111600|55142|T	0.2842	0.2284	0.3291
NODE_4_length_108944_cov_4.111600|55460|T	0.3034	0.3519	0.3962
NODE_4_length_108944_cov_4.111600|55469|A	0.3478	0.339	0.4727
NODE_4_length_108944_cov_4.111600|55601|G	0.2232	0.259	0.2353
NODE_4_length_108944_cov_4.111600|55679|T	0.3248	0.2696	0.3846
NODE_4_length_108944_cov_4.111600|55947|C	0.3818	0.268	0.4074
NODE_4_length_108944_cov_4.111600|56014|A	0.3908	0.2026	0.3425
NODE_4_length_108944_cov_4.111600|56103|C	0.4286	0.3497	0.4026
NODE_4_length_108944_cov_4.111600|56137|G	0.39	0.311	0.4156
NODE_4_length_108944_cov_4.111600|56206|C	0.3168	0.2707	0.4079
NODE_4_length_108944_cov_4.111600|56212|T	0.33	0.2781	0.3571
NODE_4_length_108944_cov_4.111600|56230|T	0.3608	0.3471	0.3467
NODE_4_length_108944_cov_4.111600|56769|C	0.3053	0.2406	0.4574
NODE_4_length_108944_cov_4.111600|56896|C	0.367	0.3218	0.4474
NODE_4_length_108944_cov_4.111600|56925|T	0.2407	0.2	0.3086
NODE_4_length_108944_cov_4.111600|56982|C	0.2045	0.205	0.3158
NODE_4_length_108944_cov_4.111600|57006|C	0.2022	0.235	0.3288
NODE_4_length_108944_cov_4.111600|60333|T	0.3548	0.3529	0.46
NODE_4_length_108944_cov_4.111600|61563|C	0.3542	0.3247	0.48
NODE_4_length_108944_cov_4.111600|61978|A	0.2674	0.2695	0.375
NODE_4_length_108944_cov_4.111600|62553|A	0.3671	0.3333	0.3617
NODE_4_length_108944_cov_4.111600|62767|C	0.3218	0.2678	0.3733
NODE_4_length_108944_cov_4.111600|63114|A	0.3814	0.2389	0.3393
NODE_4_length_108944_cov_4.111600|63195|C	0.3956	0.36	0.4691
NODE_4_length_108944_cov_4.111600|63471|G	0.3431	0.3275	0.3529
NODE_4_length_108944_cov_4.111600|66572|T	0.4045	0.2667	0.3896
NODE_4_length_108944_cov_4.111600|66596|A	0.3478	0.2077	0.3784
NODE_4_length_108944_cov_4.111600|66626|T	0.3596	0.2717	0.3906
NODE_4_length_108944_cov_4.111600|66686|T	0.314	0.2517	0.3377
NODE_4_length_108944_cov_4.111600|66704|G	0.25	0.226	0.3247
NODE_4_length_108944_cov_4.111600|66707|A	0.2381	0.2183	0.3117
NODE_4_length_108944_cov_4.111600|66710|G	0.25	0.2199	0.3289
NODE_4_length_108944_cov_4.111600|66713|G	0.2353	0.2263	0.3284
NODE_4_length_108944_cov_4.111600|66719|A	0.2333	0.2485	0.358
NODE_4_length_108944_cov_4.111600|66722|C	0.2262	0.253	0.3253
NODE_4_length_108944_cov_4.111600|66733|C	0.2824	0.2125	0.3699
NODE_4_length_108944_cov_4.111600|66839|C	0.3068	0.2404	0.4396
NODE_4_length_108944_cov_4.111600|66842|G	0.3125	0.2253	0.4588
NODE_4_length_108944_cov_4.111600|68007|C	0.3596	0.3529	0.3867
NODE_4_length_108944_cov_4.111600|68109|A	0.2895	0.2468	0.3889
NODE_4_length_108944_cov_4.111600|68134|C	0.2857	0.2364	0.3684
NODE_4_length_108944_cov_4.111600|68283|A	0.3085	0.2256	0.3158
NODE_4_length_108944_cov_4.111600|68287|G	0.3627	0.2488	0.3731
NODE_4_length_108944_cov_4.111600|68416|C	0.4262	0.2553	0.4167
NODE_4_length_108944_cov_4.111600|68490|G	0.3258	0.3012	0.3095
NODE_4_length_108944_cov_4.111600|68604|C	0.3582	0.3611	0.4658
NODE_4_length_108944_cov_4.111600|68938|C	0.3194	0.3134	0.25
NODE_4_length_108944_cov_4.111600|69525|G	0.386	0.3193	0.4375
NODE_4_length_108944_cov_4.111600|70259|C	0.443	0.2857	0.4138
NODE_4_length_108944_cov_4.111600|70352|G	0.3333	0.311	0.4872
NODE_4_length_108944_cov_4.111600|70376|G	0.4177	0.3931	0.4719
NODE_4_length_108944_cov_4.111600|71452|G	0.4167	0.3645	0.36
NODE_4_length_108944_cov_4.111600|71507|A	0.3922	0.2796	0.4146
NODE_4_length_108944_cov_4.111600|72148|T	0.3148	0.3316	0.381
NODE_4_length_108944_cov_4.111600|72169|C	0.3333	0.354	0.4487
NODE_4_length_108944_cov_4.111600|72184|C	0.2941	0.3179	0.4493
NODE_4_length_108944_cov_4.111600|73111|G	0.3947	0.3333	0.4103
NODE_4_length_108944_cov_4.111600|75882|G	0.2778	0.2237	0.3692
NODE_4_length_108944_cov_4.111600|76960|C	0.3889	0.3276	0.4211
NODE_4_length_108944_cov_4.111600|78181|C	0.3267	0.2135	0.4111
NODE_4_length_108944_cov_4.111600|80639|T	0.3475	0.3723	0.378
NODE_4_length_108944_cov_4.111600|80651|T	0.3538	0.3594	0.3375
NODE_4_length_108944_cov_4.111600|80695|T	0.3402	0.3367	0.4359
NODE_4_length_108944_cov_4.111600|80993|T	0.2872	0.2514	0.3544
NODE_4_length_108944_cov_4.111600|81197|A	0.3306	0.3273	0.4342
NODE_4_length_108944_cov_4.111600|81221|T	0.3391	0.3017	0.4127
NODE_4_length_108944_cov_4.111600|81245|G	0.3909	0.288	0.493
NODE_4_length_108944_cov_4.111600|81488|C	0.3654	0.3313	0.4857
NODE_4_length_108944_cov_4.111600|81743|T	0.3521	0.3161	0.4603
NODE_4_length_108944_cov_4.111600|81746|T	0.4321	0.3462	0.4932
NODE_4_length_108944_cov_4.111600|82142|C	0.3222	0.2473	0.4396
NODE_4_length_108944_cov_4.111600|82145|C	0.3375	0.2595	0.4634
NODE_4_length_108944_cov_4.111600|83255|G	0.27	0.2315	0.3176
NODE_4_length_108944_cov_4.111600|83276|C	0.2842	0.2558	0.3699
NODE_4_length_108944_cov_4.111600|83279|A	0.2604	0.2429	0.3378
NODE_4_length_108944_cov_4.111600|83369|G	0.2692	0.2014	0.3485
NODE_4_length_108944_cov_4.111600|83608|G	0.2947	0.2391	0.4353
NODE_4_length_108944_cov_4.111600|83869|A	0.4135	0.3929	0.4
NODE_4_length_108944_cov_4.111600|83974|A	0.2661	0.2707	0.3418
NODE_4_length_108944_cov_4.111600|84004|C	0.3178	0.2541	0.4028
NODE_4_length_108944_cov_4.111600|84277|G	0.3679	0.288	0.3951
NODE_4_length_108944_cov_4.111600|84286|T	0.3868	0.2712	0.411
NODE_4_length_108944_cov_4.111600|84972|C	0.274	0.2353	0.3016
NODE_4_length_108944_cov_4.111600|86113|G	0.4211	0.2848	0.4776
NODE_4_length_108944_cov_4.111600|87216|C	0.3269	0.3034	0.3908
NODE_4_length_108944_cov_4.111600|87495|T	0.3163	0.2404	0.4157
NODE_4_length_108944_cov_4.111600|87654|C	0.3455	0.2723	0.4146
NODE_4_length_108944_cov_4.111600|87927|G	0.3421	0.2707	0.4127
NODE_4_length_108944_cov_4.111600|88200|C	0.2824	0.2012	0.2698
NODE_4_length_108944_cov_4.111600|88344|G	0.3621	0.2396	0.4318
NODE_4_length_108944_cov_4.111600|90147|G	0.2826	0.2857	0.4
NODE_4_length_108944_cov_4.111600|92368|G	0.2472	0.2014	0.28
NODE_4_length_108944_cov_4.111600|96559|G	0.3333	0.3413	0.3433
NODE_4_length_108944_cov_4.111600|97069|C	0.4062	0.2941	0.4286
NODE_4_length_108944_cov_4.111600|100009|C	0.3229	0.2674	0.4177
NODE_4_length_108944_cov_4.111600|100033|A	0.2252	0.2083	0.3696
NODE_4_length_108944_cov_4.111600|100111|A	0.2523	0.2798	0.3407
NODE_4_length_108944_cov_4.111600|100204|G	0.2314	0.2757	0.3294
NODE_4_length_108944_cov_4.111600|100269|T	0.2328	0.2119	0.3804
NODE_4_length_108944_cov_4.111600|100303|C	0.3529	0.2826	0.3656
NODE_4_length_108944_cov_4.111600|100368|T	0.3034	0.2299	0.303
NODE_4_length_108944_cov_4.111600|100554|C	0.3882	0.3481	0.4493
NODE_4_length_108944_cov_4.111600|102182|C	0.2333	0.342	0.4384
NODE_4_length_108944_cov_4.111600|104208|A	0.25	0.3049	0.4324
NODE_4_length_108944_cov_4.111600|104210|A	0.225	0.2658	0.3421
NODE_4_length_108944_cov_4.111600|105435|C	0.2099	0.298	0.2381
NODE_4_length_108944_cov_4.111600|108096|C	0.3103	0.24	0.3108
NODE_4_length_108944_cov_4.111600|108252|G	0.3049	0.2252	0.4545
NODE_5_length_107024_cov_4.696066|71|A	0.3273	0.3978	0.4043
NODE_5_length_107024_cov_4.696066|80|A	0.2157	0.2235	0.3023
NODE_5_length_107024_cov_4.696066|92|T	0.3438	0.34	0.36
NODE_5_length_107024_cov_4.696066|104|A	0.3492	0.2247	0.3171
NODE_5_length_107024_cov_4.696066|128|C	0.3438	0.3152	0.3235
NODE_5_length_107024_cov_4.696066|163|T	0.2545	0.3372	0.375
NODE_5_length_107024_cov_4.696066|236|G	0.339	0.3378	0.4426
NODE_5_length_107024_cov_4.696066|2179|G	0.3121	0.2864	0.459
NODE_5_length_107024_cov_4.696066|2677|G	0.3571	0.2273	0.3902
NODE_5_length_107024_cov_4.696066|4013|T	0.2164	0.307	0.4536
NODE_5_length_107024_cov_4.696066|4254|C	0.3077	0.2598	0.4667
NODE_5_length_107024_cov_4.696066|4367|C	0.3884	0.3575	0.3832
NODE_5_length_107024_cov_4.696066|5445|A	0.3932	0.2947	0.4382
NODE_5_length_107024_cov_4.696066|5472|A	0.3158	0.2723	0.4146
NODE_5_length_107024_cov_4.696066|5474|A	0.3158	0.2558	0.3902
NODE_5_length_107024_cov_4.696066|5495|C	0.3509	0.2711	0.4286
NODE_5_length_107024_cov_4.696066|5526|A	0.3465	0.2857	0.4598
NODE_5_length_107024_cov_4.696066|5535|G	0.3492	0.2909	0.4253
NODE_5_length_107024_cov_4.696066|5603|G	0.3103	0.2864	0.3951
NODE_5_length_107024_cov_4.696066|5621|C	0.3505	0.2857	0.4247
NODE_5_length_107024_cov_4.696066|5723|T	0.2719	0.3456	0.4691
NODE_5_length_107024_cov_4.696066|5786|T	0.2807	0.3529	0.3659
NODE_5_length_107024_cov_4.696066|5815|C	0.2957	0.2753	0.3571
NODE_5_length_107024_cov_4.696066|5816|C	0.2883	0.3025	0.3867
NODE_5_length_107024_cov_4.696066|5879|C	0.2826	0.2778	0.3833
NODE_5_length_107024_cov_4.696066|5882|A	0.2093	0.2517	0.3115
NODE_5_length_107024_cov_4.696066|6041|A	0.27	0.2581	0.3671
NODE_5_length_107024_cov_4.696066|6044|G	0.3241	0.3194	0.4156
NODE_5_length_107024_cov_4.696066|6116|G	0.3304	0.3024	0.3663
NODE_5_length_107024_cov_4.696066|6204|C	0.3226	0.2941	0.4286
NODE_5_length_107024_cov_4.696066|6233|T	0.2348	0.2687	0.3265
NODE_5_length_107024_cov_4.696066|6275|G	0.3394	0.3333	0.4
NODE_5_length_107024_cov_4.696066|6333|C	0.3388	0.3107	0.3594
NODE_5_length_107024_cov_4.696066|6489|A	0.2901	0.3168	0.3516
NODE_5_length_107024_cov_4.696066|6536|G	0.2679	0.3364	0.375
NODE_5_length_107024_cov_4.696066|6567|T	0.271	0.2921	0.3738
NODE_5_length_107024_cov_4.696066|6606|A	0.39	0.3085	0.4271
NODE_5_length_107024_cov_4.696066|6630|T	0.375	0.2811	0.4545
NODE_5_length_107024_cov_4.696066|6633|T	0.3786	0.2957	0.4512
NODE_5_length_107024_cov_4.696066|6654|T	0.3585	0.3085	0.3889
NODE_5_length_107024_cov_4.696066|6714|C	0.3223	0.2653	0.3962
NODE_5_length_107024_cov_4.696066|6936|A	0.3186	0.2568	0.4086
NODE_5_length_107024_cov_4.696066|6939|T	0.3534	0.2789	0.4211
NODE_5_length_107024_cov_4.696066|6969|G	0.2655	0.3	0.4362
NODE_5_length_107024_cov_4.696066|6984|A	0.2231	0.2913	0.3854
NODE_5_length_107024_cov_4.696066|7038|T	0.2787	0.3151	0.4286
NODE_5_length_107024_cov_4.696066|7486|A	0.2712	0.3211	0.378
NODE_5_length_107024_cov_4.696066|7538|A	0.3009	0.3534	0.4321
NODE_5_length_107024_cov_4.696066|7565|C	0.2957	0.3568	0.4024
NODE_5_length_107024_cov_4.696066|7627|G	0.3717	0.3762	0.4175
NODE_5_length_107024_cov_4.696066|7636|G	0.3217	0.3628	0.402
NODE_5_length_107024_cov_4.696066|7834|C	0.2991	0.2762	0.4272
NODE_5_length_107024_cov_4.696066|7840|C	0.2689	0.2524	0.3925
NODE_5_length_107024_cov_4.696066|7843|G	0.2966	0.2682	0.3925
NODE_5_length_107024_cov_4.696066|7847|G	0.2846	0.3043	0.4231
NODE_5_length_107024_cov_4.696066|7927|T	0.3036	0.2857	0.3232
NODE_5_length_107024_cov_4.696066|7993|T	0.3496	0.3108	0.3871
NODE_5_length_107024_cov_4.696066|8071|A	0.3511	0.2204	0.4722
NODE_5_length_107024_cov_4.696066|8158|T	0.4476	0.301	0.3625
NODE_5_length_107024_cov_4.696066|9919|T	0.2564	0.3034	0.3656
NODE_5_length_107024_cov_4.696066|9935|C	0.2667	0.2663	0.37
NODE_5_length_107024_cov_4.696066|9952|C	0.2832	0.25	0.3708
NODE_5_length_107024_cov_4.696066|10027|T	0.2816	0.3604	0.2875
NODE_5_length_107024_cov_4.696066|10072|A	0.3462	0.3739	0.3095
NODE_5_length_107024_cov_4.696066|10210|C	0.3368	0.3641	0.4348
NODE_5_length_107024_cov_4.696066|10285|T	0.3426	0.3085	0.3913
NODE_5_length_107024_cov_4.696066|10648|T	0.3173	0.2661	0.4186
NODE_5_length_107024_cov_4.696066|10759|T	0.375	0.2234	0.3977
NODE_5_length_107024_cov_4.696066|10765|T	0.3929	0.2462	0.4457
NODE_5_length_107024_cov_4.696066|10885|G	0.2979	0.2871	0.4396
NODE_5_length_107024_cov_4.696066|10908|A	0.2472	0.2692	0.4253
NODE_5_length_107024_cov_4.696066|10945|G	0.2472	0.2925	0.4388
NODE_5_length_107024_cov_4.696066|10969|T	0.2524	0.2643	0.3263
NODE_5_length_107024_cov_4.696066|10985|T	0.2593	0.2489	0.3077
NODE_5_length_107024_cov_4.696066|11068|T	0.3889	0.2344	0.4048
NODE_5_length_107024_cov_4.696066|11839|A	0.2115	0.2548	0.3486
NODE_5_length_107024_cov_4.696066|11932|G	0.3934	0.2255	0.3444
NODE_5_length_107024_cov_4.696066|13198|C	0.3391	0.213	0.4302
NODE_5_length_107024_cov_4.696066|13204|G	0.3868	0.2864	0.4824
NODE_5_length_107024_cov_4.696066|13209|C	0.2772	0.2639	0.3977
NODE_5_length_107024_cov_4.696066|13211|T	0.29	0.2269	0.4024
NODE_5_length_107024_cov_4.696066|13215|T	0.3077	0.2891	0.4198
NODE_5_length_107024_cov_4.696066|13316|A	0.2803	0.3111	0.3333
NODE_5_length_107024_cov_4.696066|13321|A	0.2857	0.3182	0.3571
NODE_5_length_107024_cov_4.696066|13338|G	0.3333	0.3333	0.2967
NODE_5_length_107024_cov_4.696066|13398|C	0.3394	0.2522	0.3689
NODE_5_length_107024_cov_4.696066|13446|T	0.3492	0.2775	0.4079
NODE_5_length_107024_cov_4.696066|13479|G	0.3381	0.308	0.3165
NODE_5_length_107024_cov_4.696066|17653|C	0.2791	0.3281	0.28
NODE_5_length_107024_cov_4.696066|18219|G	0.25	0.2162	0.3103
NODE_5_length_107024_cov_4.696066|19512|A	0.3504	0.29	0.3623
NODE_5_length_107024_cov_4.696066|19596|C	0.2887	0.2	0.2278
NODE_5_length_107024_cov_4.696066|19629|C	0.4082	0.2053	0.2619
NODE_5_length_107024_cov_4.696066|19698|G	0.3469	0.204	0.3537
NODE_5_length_107024_cov_4.696066|19740|T	0.2647	0.2188	0.425
NODE_5_length_107024_cov_4.696066|19742|C	0.3125	0.2295	0.4321
NODE_5_length_107024_cov_4.696066|19746|C	0.2745	0.2	0.3372
NODE_5_length_107024_cov_4.696066|19755|A	0.2828	0.2365	0.4348
NODE_5_length_107024_cov_4.696066|19801|G	0.219	0.2261	0.4706
NODE_5_length_107024_cov_4.696066|19833|C	0.3391	0.25	0.3407
NODE_5_length_107024_cov_4.696066|19866|T	0.3796	0.2217	0.3491
NODE_5_length_107024_cov_4.696066|19895|A	0.29	0.2195	0.2887
NODE_5_length_107024_cov_4.696066|19944|C	0.33	0.3093	0.4062
NODE_5_length_107024_cov_4.696066|19950|A	0.2921	0.2747	0.3906
NODE_5_length_107024_cov_4.696066|20037|G	0.2165	0.299	0.4842
NODE_5_length_107024_cov_4.696066|20325|G	0.281	0.3514	0.4554
NODE_5_length_107024_cov_4.696066|20343|G	0.2114	0.3051	0.3708
NODE_5_length_107024_cov_4.696066|20829|A	0.3551	0.3411	0.4262
NODE_5_length_107024_cov_4.696066|21263|G	0.2519	0.2746	0.3623
NODE_5_length_107024_cov_4.696066|21308|T	0.3333	0.23	0.4795
NODE_5_length_107024_cov_4.696066|21329|C	0.3444	0.2913	0.4762
NODE_5_length_107024_cov_4.696066|21500|T	0.2714	0.3182	0.4138
NODE_5_length_107024_cov_4.696066|22052|T	0.236	0.2234	0.3143
NODE_5_length_107024_cov_4.696066|22061|T	0.3152	0.2872	0.4533
NODE_5_length_107024_cov_4.696066|22244|C	0.264	0.2329	0.3289
NODE_5_length_107024_cov_4.696066|22292|A	0.2364	0.2023	0.2105
NODE_5_length_107024_cov_4.696066|23096|G	0.3363	0.4128	0.4625
NODE_5_length_107024_cov_4.696066|23261|C	0.2727	0.2054	0.4225
NODE_5_length_107024_cov_4.696066|23384|A	0.2439	0.2392	0.3108
NODE_5_length_107024_cov_4.696066|24113|A	0.3577	0.2804	0.3864
NODE_5_length_107024_cov_4.696066|24266|C	0.3333	0.3209	0.3846
NODE_5_length_107024_cov_4.696066|25091|G	0.3495	0.3725	0.4787
NODE_5_length_107024_cov_4.696066|25175|T	0.3269	0.3065	0.4545
NODE_5_length_107024_cov_4.696066|25477|T	0.2626	0.2199	0.3951
NODE_5_length_107024_cov_4.696066|25561|T	0.3457	0.2229	0.4444
NODE_5_length_107024_cov_4.696066|25575|A	0.337	0.2116	0.3902
NODE_5_length_107024_cov_4.696066|25610|C	0.29	0.264	0.4211
NODE_5_length_107024_cov_4.696066|25626|G	0.2788	0.2593	0.4066
NODE_5_length_107024_cov_4.696066|25641|A	0.2925	0.2667	0.3778
NODE_5_length_107024_cov_4.696066|25675|G	0.2626	0.2424	0.4167
NODE_5_length_107024_cov_4.696066|25701|A	0.2973	0.2408	0.3793
NODE_5_length_107024_cov_4.696066|26154|C	0.3	0.2857	0.3659
NODE_5_length_107024_cov_4.696066|27719|C	0.25	0.2366	0.2394
NODE_5_length_107024_cov_4.696066|27721|C	0.2609	0.2519	0.2344
NODE_5_length_107024_cov_4.696066|27724|A	0.2535	0.2519	0.2754
NODE_5_length_107024_cov_4.696066|27761|C	0.3099	0.4083	0.4407
NODE_5_length_107024_cov_4.696066|27793|G	0.3243	0.3121	0.4062
NODE_5_length_107024_cov_4.696066|27794|A	0.2875	0.2973	0.4
NODE_5_length_107024_cov_4.696066|27820|C	0.3444	0.2205	0.3636
NODE_5_length_107024_cov_4.696066|31168|A	0.2061	0.2699	0.3853
NODE_5_length_107024_cov_4.696066|31207|A	0.2212	0.2967	0.3976
NODE_5_length_107024_cov_4.696066|31210|A	0.2807	0.3508	0.4535
NODE_5_length_107024_cov_4.696066|31213|G	0.3043	0.3368	0.4731
NODE_5_length_107024_cov_4.696066|31396|C	0.3218	0.3312	0.375
NODE_5_length_107024_cov_4.696066|31426|G	0.3093	0.3106	0.359
NODE_5_length_107024_cov_4.696066|31955|G	0.3171	0.3383	0.3881
NODE_5_length_107024_cov_4.696066|32394|T	0.411	0.448	0.4328
NODE_5_length_107024_cov_4.696066|32475|G	0.2566	0.2255	0.2466
NODE_5_length_107024_cov_4.696066|32568|C	0.4096	0.3869	0.4286
NODE_5_length_107024_cov_4.696066|32583|C	0.2021	0.2802	0.2297
NODE_5_length_107024_cov_4.696066|32631|G	0.3608	0.3859	0.4659
NODE_5_length_107024_cov_4.696066|32706|G	0.2593	0.2022	0.2903
NODE_5_length_107024_cov_4.696066|32808|A	0.2642	0.2513	0.36
NODE_5_length_107024_cov_4.696066|32868|A	0.3373	0.2887	0.3733
NODE_5_length_107024_cov_4.696066|32979|G	0.297	0.2982	0.4462
NODE_5_length_107024_cov_4.696066|32985|C	0.3061	0.2798	0.4286
NODE_5_length_107024_cov_4.696066|33141|G	0.4194	0.3333	0.4247
NODE_5_length_107024_cov_4.696066|33693|A	0.3113	0.2036	0.3974
NODE_5_length_107024_cov_4.696066|33793|C	0.2845	0.265	0.4028
NODE_5_length_107024_cov_4.696066|33861|A	0.3084	0.2139	0.2576
NODE_5_length_107024_cov_4.696066|36493|C	0.3148	0.245	0.4459
NODE_5_length_107024_cov_4.696066|36658|G	0.24	0.2067	0.3462
NODE_5_length_107024_cov_4.696066|36661|C	0.2264	0.219	0.3415
NODE_5_length_107024_cov_4.696066|36676|G	0.2564	0.2328	0.3714
NODE_5_length_107024_cov_4.696066|36733|C	0.3871	0.2113	0.4225
NODE_5_length_107024_cov_4.696066|36892|A	0.2586	0.2273	0.2889
NODE_5_length_107024_cov_4.696066|40210|T	0.2937	0.233	0.3107
NODE_5_length_107024_cov_4.696066|40279|T	0.2816	0.255	0.413
NODE_5_length_107024_cov_4.696066|40312|T	0.2381	0.2475	0.3735
NODE_5_length_107024_cov_4.696066|40315|A	0.2424	0.25	0.369
NODE_5_length_107024_cov_4.696066|40348|A	0.3193	0.28	0.4
NODE_5_length_107024_cov_4.696066|40381|T	0.2545	0.2061	0.268
NODE_5_length_107024_cov_4.696066|40387|T	0.3204	0.2357	0.2921
NODE_5_length_107024_cov_4.696066|40468|C	0.2328	0.3404	0.381
NODE_5_length_107024_cov_4.696066|40552|G	0.36	0.3147	0.3371
NODE_5_length_107024_cov_4.696066|40609|T	0.3869	0.3298	0.3505
NODE_5_length_107024_cov_4.696066|40627|G	0.3188	0.3081	0.3711
NODE_5_length_107024_cov_4.696066|40839|C	0.2231	0.2148	0.3137
NODE_5_length_107024_cov_4.696066|41077|G	0.3125	0.256	0.3736
NODE_5_length_107024_cov_4.696066|41183|G	0.2028	0.249	0.272
NODE_5_length_107024_cov_4.696066|42310|G	0.2	0.2025	0.2887
NODE_5_length_107024_cov_4.696066|42588|T	0.2045	0.2016	0.3659
NODE_5_length_107024_cov_4.696066|42991|G	0.2676	0.2087	0.31
NODE_5_length_107024_cov_4.696066|43452|C	0.2793	0.2619	0.4253
NODE_5_length_107024_cov_4.696066|43829|C	0.2362	0.2969	0.3474
NODE_5_length_107024_cov_4.696066|43834|A	0.2109	0.281	0.3789
NODE_5_length_107024_cov_4.696066|43892|T	0.3139	0.2753	0.375
NODE_5_length_107024_cov_4.696066|44003|G	0.2416	0.2746	0.37
NODE_5_length_107024_cov_4.696066|44015|A	0.2482	0.2663	0.3854
NODE_5_length_107024_cov_4.696066|44195|G	0.25	0.3128	0.2697
NODE_5_length_107024_cov_4.696066|44498|T	0.2672	0.2025	0.3604
NODE_5_length_107024_cov_4.696066|44828|C	0.2667	0.2124	0.3117
NODE_5_length_107024_cov_4.696066|45039|C	0.3134	0.2265	0.3023
NODE_5_length_107024_cov_4.696066|45047|C	0.306	0.2402	0.2935
NODE_5_length_107024_cov_4.696066|45092|G	0.3231	0.2806	0.3265
NODE_5_length_107024_cov_4.696066|45104|A	0.3125	0.2773	0.3398
NODE_5_length_107024_cov_4.696066|45137|T	0.3582	0.2763	0.4314
NODE_5_length_107024_cov_4.696066|45176|T	0.3902	0.2811	0.4286
NODE_5_length_107024_cov_4.696066|45185|G	0.378	0.2786	0.4583
NODE_5_length_107024_cov_4.696066|45473|G	0.2973	0.214	0.292
NODE_5_length_107024_cov_4.696066|45494|T	0.3469	0.3015	0.3937
NODE_5_length_107024_cov_4.696066|45501|A	0.3061	0.2643	0.3109
NODE_5_length_107024_cov_4.696066|45504|C	0.3379	0.2797	0.3058
NODE_5_length_107024_cov_4.696066|45509|G	0.3423	0.2807	0.315
NODE_5_length_107024_cov_4.696066|45542|A	0.269	0.2968	0.3393
NODE_5_length_107024_cov_4.696066|45545|A	0.2643	0.308	0.3364
NODE_5_length_107024_cov_4.696066|45558|C	0.2432	0.3094	0.3645
NODE_5_length_107024_cov_4.696066|45575|G	0.2394	0.3281	0.3333
NODE_5_length_107024_cov_4.696066|45621|A	0.2222	0.3115	0.3974
NODE_5_length_107024_cov_4.696066|45641|A	0.2476	0.2331	0.359
NODE_5_length_107024_cov_4.696066|45667|A	0.3152	0.2837	0.3151
NODE_5_length_107024_cov_4.696066|45676|C	0.22	0.219	0.2603
NODE_5_length_107024_cov_4.696066|45710|G	0.2308	0.2426	0.3776
NODE_5_length_107024_cov_4.696066|45776|A	0.2876	0.3279	0.3396
NODE_5_length_107024_cov_4.696066|45923|T	0.2963	0.2602	0.4234
NODE_5_length_107024_cov_4.696066|45927|G	0.2553	0.279	0.4074
NODE_5_length_107024_cov_4.696066|46007|A	0.2081	0.2103	0.3118
NODE_5_length_107024_cov_4.696066|46025|C	0.2817	0.2489	0.3929
NODE_5_length_107024_cov_4.696066|46040|A	0.24	0.2489	0.37
NODE_5_length_107024_cov_4.696066|46062|A	0.2308	0.2811	0.4
NODE_5_length_107024_cov_4.696066|46258|C	0.2206	0.2291	0.3368
NODE_5_length_107024_cov_4.696066|46331|G	0.2735	0.2188	0.3444
NODE_5_length_107024_cov_4.696066|46434|A	0.2255	0.25	0.36
NODE_5_length_107024_cov_4.696066|46661|G	0.3261	0.3626	0.3485
NODE_5_length_107024_cov_4.696066|46678|A	0.3269	0.3659	0.3281
NODE_5_length_107024_cov_4.696066|46832|A	0.3273	0.3026	0.3333
NODE_5_length_107024_cov_4.696066|46844|A	0.2857	0.275	0.3678
NODE_5_length_107024_cov_4.696066|46893|A	0.303	0.3061	0.3617
NODE_5_length_107024_cov_4.696066|47561|G	0.325	0.3085	0.4211
NODE_5_length_107024_cov_4.696066|47624|G	0.3008	0.33	0.4205
NODE_5_length_107024_cov_4.696066|47643|A	0.2857	0.3211	0.4396
NODE_5_length_107024_cov_4.696066|47694|C	0.3838	0.2747	0.4556
NODE_5_length_107024_cov_4.696066|47697|C	0.4086	0.259	0.475
NODE_5_length_107024_cov_4.696066|47853|A	0.3727	0.3296	0.3846
NODE_5_length_107024_cov_4.696066|47871|C	0.4206	0.3005	0.3827
NODE_5_length_107024_cov_4.696066|48000|C	0.4309	0.3168	0.4574
NODE_5_length_107024_cov_4.696066|48027|C	0.448	0.3128	0.4787
NODE_5_length_107024_cov_4.696066|48087|C	0.3273	0.2976	0.4
NODE_5_length_107024_cov_4.696066|48090|C	0.3271	0.2805	0.4416
NODE_5_length_107024_cov_4.696066|48091|G	0.3364	0.2814	0.4211
NODE_5_length_107024_cov_4.696066|48093|A	0.3465	0.283	0.4268
NODE_5_length_107024_cov_4.696066|48099|A	0.3333	0.2645	0.4051
NODE_5_length_107024_cov_4.696066|48105|A	0.3542	0.2722	0.4337
NODE_5_length_107024_cov_4.696066|48108|C	0.3776	0.2771	0.4375
NODE_5_length_107024_cov_4.696066|48194|G	0.3178	0.2284	0.3494
NODE_5_length_107024_cov_4.696066|48345|C	0.3688	0.3136	0.375
NODE_5_length_107024_cov_4.696066|48474|A	0.4043	0.2749	0.3714
NODE_5_length_107024_cov_4.696066|48620|T	0.2636	0.2465	0.3333
NODE_5_length_107024_cov_4.696066|48642|G	0.3475	0.2284	0.3626
NODE_5_length_107024_cov_4.696066|48687|G	0.339	0.3221	0.3385
NODE_5_length_107024_cov_4.696066|48750|C	0.3906	0.3223	0.3214
NODE_5_length_107024_cov_4.696066|48786|G	0.2677	0.2427	0.2405
NODE_5_length_107024_cov_4.696066|48825|G	0.3776	0.2634	0.3778
NODE_5_length_107024_cov_4.696066|48948|A	0.3577	0.25	0.4
NODE_5_length_107024_cov_4.696066|49098|A	0.4037	0.2917	0.4028
NODE_5_length_107024_cov_4.696066|49104|A	0.4057	0.3235	0.4615
NODE_5_length_107024_cov_4.696066|49344|G	0.2605	0.2018	0.3544
NODE_5_length_107024_cov_4.696066|49350|C	0.2522	0.2094	0.3095
NODE_5_length_107024_cov_4.696066|50137|C	0.3636	0.3032	0.3291
NODE_5_length_107024_cov_4.696066|50166|G	0.3846	0.2903	0.4355
NODE_5_length_107024_cov_4.696066|50381|G	0.2645	0.2821	0.3107
NODE_5_length_107024_cov_4.696066|50396|A	0.2302	0.2398	0.2673
NODE_5_length_107024_cov_4.696066|50498|A	0.3056	0.2124	0.2041
NODE_5_length_107024_cov_4.696066|50642|C	0.2564	0.2275	0.3939
NODE_5_length_107024_cov_4.696066|50687|G	0.3152	0.2865	0.4
NODE_5_length_107024_cov_4.696066|50693|A	0.3407	0.2561	0.3636
NODE_5_length_107024_cov_4.696066|50753|G	0.3431	0.3029	0.3936
NODE_5_length_107024_cov_4.696066|50759|A	0.2718	0.2201	0.3478
NODE_5_length_107024_cov_4.696066|50780|C	0.2571	0.2513	0.3696
NODE_5_length_107024_cov_4.696066|50867|T	0.3675	0.267	0.4762
NODE_5_length_107024_cov_4.696066|50966|C	0.3462	0.2784	0.473
NODE_5_length_107024_cov_4.696066|51017|C	0.3529	0.369	0.3951
NODE_5_length_107024_cov_4.696066|51056|G	0.3068	0.2299	0.4935
NODE_5_length_107024_cov_4.696066|51641|A	0.3077	0.2273	0.3421
NODE_5_length_107024_cov_4.696066|51815|C	0.246	0.2526	0.2125
NODE_5_length_107024_cov_4.696066|52334|C	0.2143	0.2194	0.2381
NODE_5_length_107024_cov_4.696066|52532|C	0.2037	0.2759	0.2195
NODE_5_length_107024_cov_4.696066|54806|T	0.3289	0.3141	0.3662
NODE_5_length_107024_cov_4.696066|54868|G	0.3	0.3622	0.4444
NODE_5_length_107024_cov_4.696066|54869|A	0.2315	0.2727	0.3571
NODE_5_length_107024_cov_4.696066|54947|G	0.2235	0.2609	0.2206
NODE_5_length_107024_cov_4.696066|54950|A	0.2262	0.2394	0.24
NODE_5_length_107024_cov_4.696066|54986|T	0.2609	0.3039	0.4205
NODE_5_length_107024_cov_4.696066|55046|G	0.2533	0.2208	0.3571
NODE_5_length_107024_cov_4.696066|55052|G	0.2381	0.3333	0.3387
NODE_5_length_107024_cov_4.696066|55136|G	0.3462	0.2673	0.4024
NODE_5_length_107024_cov_4.696066|56078|A	0.3483	0.3028	0.3846
NODE_5_length_107024_cov_4.696066|56660|A	0.275	0.3032	0.2391
NODE_5_length_107024_cov_4.696066|56669|A	0.2667	0.2907	0.2299
NODE_5_length_107024_cov_4.696066|56675|C	0.2661	0.2603	0.2065
NODE_5_length_107024_cov_4.696066|58041|G	0.3889	0.3725	0.4487
NODE_5_length_107024_cov_4.696066|58264|T	0.338	0.3248	0.3137
NODE_5_length_107024_cov_4.696066|58353|C	0.2625	0.2388	0.4444
NODE_5_length_107024_cov_4.696066|60881|T	0.2815	0.2451	0.4146
NODE_5_length_107024_cov_4.696066|60884|A	0.2403	0.2178	0.3846
NODE_5_length_107024_cov_4.696066|60887|A	0.2963	0.2562	0.4304
NODE_5_length_107024_cov_4.696066|61135|C	0.3333	0.3086	0.4286
NODE_5_length_107024_cov_4.696066|61402|C	0.2571	0.2117	0.3521
NODE_5_length_107024_cov_4.696066|61651|T	0.2604	0.3135	0.4545
NODE_5_length_107024_cov_4.696066|61664|C	0.2449	0.2893	0.4366
NODE_5_length_107024_cov_4.696066|61960|T	0.3538	0.2455	0.3924
NODE_5_length_107024_cov_4.696066|62092|C	0.4407	0.2242	0.4048
NODE_5_length_107024_cov_4.696066|62164|T	0.3023	0.2903	0.4167
NODE_5_length_107024_cov_4.696066|62221|G	0.2925	0.375	0.3649
NODE_5_length_107024_cov_4.696066|62254|A	0.3431	0.2791	0.3721
NODE_5_length_107024_cov_4.696066|62257|T	0.375	0.3037	0.3882
NODE_5_length_107024_cov_4.696066|62272|G	0.3367	0.2814	0.4286
NODE_5_length_107024_cov_4.696066|62275|G	0.3723	0.2652	0.4286
NODE_5_length_107024_cov_4.696066|62278|T	0.3263	0.2204	0.407
NODE_5_length_107024_cov_4.696066|62281|G	0.3617	0.2565	0.4096
NODE_5_length_107024_cov_4.696066|62476|G	0.2264	0.2713	0.36
NODE_5_length_107024_cov_4.696066|62509|A	0.2055	0.3158	0.2973
NODE_5_length_107024_cov_4.696066|62533|C	0.2376	0.3119	0.3958
NODE_5_length_107024_cov_4.696066|62540|G	0.2348	0.3014	0.3958
NODE_5_length_107024_cov_4.696066|62542|C	0.2203	0.301	0.3776
NODE_5_length_107024_cov_4.696066|62545|T	0.2167	0.2857	0.3776
NODE_5_length_107024_cov_4.696066|62686|A	0.2551	0.2011	0.3333
NODE_5_length_107024_cov_4.696066|63228|G	0.3456	0.3498	0.3933
NODE_5_length_107024_cov_4.696066|63408|T	0.2847	0.2657	0.3646
NODE_5_length_107024_cov_4.696066|63426|C	0.4067	0.338	0.4434
NODE_5_length_107024_cov_4.696066|63435|G	0.4085	0.3486	0.4167
NODE_5_length_107024_cov_4.696066|63438|C	0.3688	0.3671	0.4182
NODE_5_length_107024_cov_4.696066|64721|C	0.3053	0.2428	0.2927
NODE_5_length_107024_cov_4.696066|65054|C	0.2951	0.3033	0.2955
NODE_5_length_107024_cov_4.696066|65063|C	0.2769	0.2414	0.2609
NODE_5_length_107024_cov_4.696066|65881|C	0.2524	0.2077	0.375
NODE_5_length_107024_cov_4.696066|66165|C	0.2371	0.2011	0.25
NODE_5_length_107024_cov_4.696066|70483|C	0.202	0.267	0.2258
NODE_5_length_107024_cov_4.696066|71146|T	0.2018	0.2455	0.2162
NODE_5_length_107024_cov_4.696066|75048|G	0.3265	0.3434	0.4714
NODE_5_length_107024_cov_4.696066|75135|A	0.2159	0.2151	0.284
NODE_5_length_107024_cov_4.696066|75138|G	0.3103	0.3314	0.358
NODE_5_length_107024_cov_4.696066|75225|A	0.2593	0.2488	0.2468
NODE_5_length_107024_cov_4.696066|75242|C	0.2642	0.2944	0.359
NODE_5_length_107024_cov_4.696066|75390|G	0.2121	0.2591	0.4125
NODE_5_length_107024_cov_4.696066|75507|A	0.23	0.2	0.209
NODE_5_length_107024_cov_4.696066|75690|G	0.25	0.237	0.2588
NODE_5_length_107024_cov_4.696066|75885|A	0.213	0.2585	0.225
NODE_5_length_107024_cov_4.696066|77158|G	0.3846	0.3147	0.386
NODE_5_length_107024_cov_4.696066|77176|G	0.3913	0.3137	0.3874
NODE_5_length_107024_cov_4.696066|77185|A	0.325	0.28	0.2273
NODE_5_length_107024_cov_4.696066|77275|T	0.2087	0.2534	0.2105
NODE_5_length_107024_cov_4.696066|77525|T	0.271	0.2143	0.2159
NODE_5_length_107024_cov_4.696066|77809|C	0.2703	0.2723	0.3766
NODE_5_length_107024_cov_4.696066|77885|C	0.3048	0.3113	0.407
NODE_5_length_107024_cov_4.696066|77911|T	0.3113	0.311	0.4
NODE_5_length_107024_cov_4.696066|79281|G	0.2366	0.2391	0.3188
NODE_5_length_107024_cov_4.696066|79506|G	0.2366	0.2247	0.2676
NODE_5_length_107024_cov_4.696066|79522|C	0.2222	0.2045	0.2647
NODE_5_length_107024_cov_4.696066|79575|C	0.2188	0.2209	0.2542
NODE_5_length_107024_cov_4.696066|80915|G	0.2178	0.2125	0.2931
NODE_5_length_107024_cov_4.696066|82448|C	0.3333	0.2366	0.3409
NODE_5_length_107024_cov_4.696066|82559|G	0.2989	0.2587	0.3929
NODE_5_length_107024_cov_4.696066|82712|T	0.3303	0.2751	0.3714
[truncated: 10,348 more rows]

## Sheet: P606
Chr|Pos|Var	Terminal ileum [freq]	Cecum [freq]	Descending colon [freq]
NODE_1_length_185135_cov_1.187683|32837|G	0.3846	0.28	0.3158
NODE_1_length_185135_cov_1.187683|83315|G	0.2857	0.2105	0.2424
NODE_1_length_185135_cov_1.187683|144723|T	0.3043	0.2258	0.4
NODE_1_length_185135_cov_1.187683|144748|G	0.28	0.2857	0.25
NODE_2_length_160559_cov_1.373864|127600|T	0.2667	0.2778	0.2903
NODE_2_length_160559_cov_1.373864|137503|T	0.25	0.2727	0.2424
NODE_2_length_160559_cov_1.373864|138526|C	0.2667	0.2	0.2093
NODE_3_length_154616_cov_1.471726|4746|C	0.2609	0.2188	0.2667
NODE_3_length_154616_cov_1.471726|13391|T	0.25	0.2759	0.2368
NODE_3_length_154616_cov_1.471726|18593|A	0.3	0.2222	0.2692
NODE_3_length_154616_cov_1.471726|19895|T	0.2917	0.2051	0.2444
NODE_3_length_154616_cov_1.471726|89996|T	0.2571	0.225	0.2593
NODE_3_length_154616_cov_1.471726|110000|T	0.2917	0.45	0.2353
NODE_3_length_154616_cov_1.471726|110184|C	0.4706	0.2667	0.4324
NODE_3_length_154616_cov_1.471726|110188|T	0.4483	0.2333	0.375
NODE_3_length_154616_cov_1.471726|110199|C	0.3143	0.4	0.3636
NODE_3_length_154616_cov_1.471726|153671|C	0.32	0.2333	0.3438
NODE_4_length_133422_cov_1.165311|88812|T	0.4286	0.2917	0.3158
NODE_5_length_94524_cov_1.393262|8681|T	0.2121	0.2188	0.32
NODE_5_length_94524_cov_1.393262|24926|G	0.3077	0.2128	0.2162
NODE_5_length_94524_cov_1.393262|24931|C	0.28	0.2439	0.2632
NODE_5_length_94524_cov_1.393262|25240|T	0.2615	0.2131	0.2097
NODE_5_length_94524_cov_1.393262|43336|C	0.2333	0.2	0.2927
NODE_6_length_92114_cov_1.087385|28084|G	0.4167	0.3947	0.3714
NODE_8_length_90469_cov_1.276672|18610|G	0.2188	0.2727	0.2273
NODE_8_length_90469_cov_1.276672|40011|C	0.2917	0.2917	0.3529
NODE_9_length_85255_cov_1.476169|62205|C	0.5	0.3077	0.4444
NODE_9_length_85255_cov_1.476169|62211|C	0.4667	0.4231	0.4
NODE_9_length_85255_cov_1.476169|62459|G	0.28	0.3	0.2
NODE_10_length_83715_cov_1.329464|13831|T	0.3043	0.2414	0.2059
NODE_10_length_83715_cov_1.329464|22987|C	0.2121	0.2414	0.2188
NODE_10_length_83715_cov_1.329464|70903|A	0.2692	0.2759	0.2
NODE_12_length_77164_cov_1.298284|11689|G	0.3333	0.3333	0.3158
NODE_13_length_76421_cov_1.254741|5661|G	0.3333	0.3913	0.2258
NODE_20_length_60496_cov_1.392003|3818|A	0.2188	0.2353	0.2581
NODE_20_length_60496_cov_1.392003|3833|G	0.2667	0.2581	0.2692
NODE_20_length_60496_cov_1.392003|28167|C	0.3103	0.3333	0.2917
NODE_20_length_60496_cov_1.392003|56964|C	0.4333	0.2286	0.2581
NODE_21_length_60147_cov_1.423095|27940|C	0.3333	0.2821	0.2195
NODE_21_length_60147_cov_1.423095|32918|A	0.25	0.2692	0.2093
NODE_21_length_60147_cov_1.423095|50513|T	0.2692	0.2963	0.2692
NODE_23_length_54086_cov_1.353359|39819|C	0.25	0.2059	0.3077
NODE_23_length_54086_cov_1.353359|42390|A	0.5	0.325	0.4516
NODE_23_length_54086_cov_1.353359|42393|A	0.45	0.3421	0.3704
NODE_23_length_54086_cov_1.353359|46567|T	0.2759	0.2286	0.25
NODE_24_length_53242_cov_1.209032|36512|C	0.3529	0.3889	0.2059
NODE_26_length_50796_cov_1.293673|5491|C	0.2	0.2581	0.2759
NODE_27_length_49911_cov_1.315542|7483|G	0.3	0.2593	0.3182
NODE_30_length_47716_cov_1.198749|299|G	0.5	0.2941	0.3929
NODE_30_length_47716_cov_1.198749|343|A	0.4615	0.4643	0.3704
NODE_30_length_47716_cov_1.198749|21302|G	0.25	0.3158	0.25
NODE_31_length_46982_cov_1.428788|37759|C	0.25	0.2258	0.2059
NODE_32_length_46106_cov_1.076098|8329|C	0.2581	0.25	0.2308
NODE_32_length_46106_cov_1.076098|8360|T	0.32	0.2	0.2222
NODE_33_length_45861_cov_1.142920|43912|G	0.3636	0.2258	0.28
NODE_34_length_43159_cov_1.307455|24396|G	0.3182	0.3043	0.2188
NODE_44_length_36850_cov_1.302580|5849|C	0.28	0.2667	0.3333
NODE_46_length_34304_cov_1.060910|16368|T	0.35	0.4667	0.4348
NODE_46_length_34304_cov_1.060910|16392|T	0.2353	0.2963	0.4324
NODE_46_length_34304_cov_1.060910|16395|T	0.3333	0.3478	0.4848
NODE_46_length_34304_cov_1.060910|16417|G	0.2188	0.2963	0.4483
NODE_54_length_27748_cov_1.125312|13272|T	0.3333	0.2807	0.2679
NODE_54_length_27748_cov_1.125312|13316|C	0.4865	0.4043	0.2917
NODE_58_length_25501_cov_1.476247|25182|T	0.4571	0.2051	0.2812
NODE_58_length_25501_cov_1.476247|25185|T	0.4444	0.2143	0.2667
NODE_58_length_25501_cov_1.476247|25189|G	0.4571	0.3182	0.2593
NODE_58_length_25501_cov_1.476247|25197|A	0.2683	0.2609	0.2414
NODE_58_length_25501_cov_1.476247|25277|T	0.2667	0.3115	0.3333
NODE_58_length_25501_cov_1.476247|25310|C	0.4706	0.3636	0.383
NODE_62_length_24058_cov_1.370273|2053|C	0.3571	0.2692	0.2692
NODE_64_length_23833_cov_1.137710|13545|C	0.3182	0.2917	0.2857
NODE_67_length_22620_cov_1.407859|17856|C	0.2	0.2059	0.25
NODE_67_length_22620_cov_1.407859|21818|C	0.3333	0.2917	0.3077
NODE_69_length_22069_cov_1.021186|21214|C	0.35	0.3448	0.2333
NODE_69_length_22069_cov_1.021186|21301|T	0.4815	0.3182	0.3548
NODE_69_length_22069_cov_1.021186|21370|G	0.2857	0.4872	0.3636
NODE_69_length_22069_cov_1.021186|21409|C	0.375	0.4483	0.4
NODE_69_length_22069_cov_1.021186|21412|T	0.3462	0.4	0.3667
NODE_69_length_22069_cov_1.021186|21415|C	0.3846	0.4	0.3793
NODE_69_length_22069_cov_1.021186|21469|T	0.4444	0.4595	0.4194
NODE_69_length_22069_cov_1.021186|21486|A	0.4516	0.4054	0.4595
NODE_69_length_22069_cov_1.021186|21583|C	0.4242	0.4	0.3962
NODE_69_length_22069_cov_1.021186|21599|G	0.3333	0.4615	0.4681
NODE_69_length_22069_cov_1.021186|21725|A	0.44	0.4231	0.5
NODE_79_length_20344_cov_1.432095|17490|C	0.2692	0.2692	0.2121
NODE_80_length_19240_cov_1.236709|18872|A	0.3636	0.2188	0.3077
NODE_80_length_19240_cov_1.236709|18894|T	0.4359	0.3429	0.4103
NODE_80_length_19240_cov_1.236709|18901|C	0.4865	0.4324	0.4
NODE_80_length_19240_cov_1.236709|18927|A	0.3636	0.4167	0.3696
NODE_80_length_19240_cov_1.236709|19053|T	0.4286	0.3043	0.5
NODE_82_length_18519_cov_1.371788|12655|A	0.3143	0.45	0.3286
NODE_82_length_18519_cov_1.371788|12760|G	0.25	0.2432	0.2424
NODE_82_length_18519_cov_1.371788|12766|C	0.2963	0.2727	0.3529
NODE_96_length_14248_cov_1.100952|9992|G	0.3333	0.2162	0.2
NODE_102_length_12868_cov_1.127159|11721|C	0.4091	0.2917	0.3158
NODE_106_length_11221_cov_1.330194|476|G	0.2812	0.2903	0.2051
NODE_109_length_10716_cov_1.287419|425|C	0.3214	0.2051	0.2143
NODE_117_length_8919_cov_1.240448|4822|A	0.3784	0.359	0.4894
NODE_117_length_8919_cov_1.240448|4873|G	0.3529	0.3571	0.449
NODE_117_length_8919_cov_1.240448|4874|G	0.375	0.3488	0.4762
NODE_117_length_8919_cov_1.240448|4899|T	0.4815	0.4043	0.4348
NODE_117_length_8919_cov_1.240448|4900|C	0.5	0.4091	0.4286
NODE_117_length_8919_cov_1.240448|4902|C	0.4583	0.425	0.4615
NODE_118_length_8889_cov_1.137024|8284|T	0.4211	0.3548	0.4
NODE_134_length_7259_cov_0.936543|6061|T	0.2759	0.2857	0.4
NODE_134_length_7259_cov_0.936543|6292|C	0.3871	0.4688	0.4848
NODE_134_length_7259_cov_0.936543|6295|C	0.4375	0.4545	0.4483
NODE_134_length_7259_cov_0.936543|6405|G	0.3462	0.4	0.45
NODE_134_length_7259_cov_0.936543|6408|C	0.3077	0.4231	0.5
NODE_134_length_7259_cov_0.936543|7149|C	0.3333	0.2581	0.4211
NODE_134_length_7259_cov_0.936543|7164|T	0.28	0.2128	0.2449
NODE_134_length_7259_cov_0.936543|7223|C	0.3721	0.3636	0.2286
NODE_159_length_4931_cov_1.465624|2907|A	0.3333	0.2059	0.3077
NODE_165_length_4209_cov_1.085348|1958|T	0.2045	0.2619	0.2727
NODE_178_length_3475_cov_1.633157|2732|A	0.4444	0.4722	0.5

## Sheet: P611
Chr|Pos|Var	Terminal ileum [freq]	Cecum [freq]	Descending colon [freq]
NODE_33_length_43726_cov_1.823357|42806|C	0.4308	0.2254	0.4286
NODE_33_length_43726_cov_1.823357|42815|C	0.4714	0.2667	0.3913
NODE_33_length_43726_cov_1.823357|42854|T	0.4932	0.3043	0.3333
NODE_47_length_33487_cov_2.144969|33375|T	0.3291	0.3864	0.4091
NODE_53_length_30435_cov_2.074600|15497|C	0.5	0.3382	0.3158
NODE_53_length_30435_cov_2.074600|15569|G	0.3651	0.3291	0.5
NODE_61_length_27139_cov_1.897990|26530|T	0.2234	0.2091	0.375
NODE_61_length_27139_cov_1.897990|26556|C	0.4176	0.3163	0.3333
NODE_61_length_27139_cov_1.897990|26701|T	0.24	0.2336	0.35
NODE_61_length_27139_cov_1.897990|26778|A	0.2596	0.3675	0.32
NODE_70_length_23833_cov_2.358460|23194|A	0.4706	0.4646	0.3889
NODE_70_length_23833_cov_2.358460|23410|A	0.2707	0.2473	0.4286
NODE_70_length_23833_cov_2.358460|23438|T	0.303	0.271	0.4643
NODE_70_length_23833_cov_2.358460|23441|A	0.2832	0.2733	0.4483
NODE_70_length_23833_cov_2.358460|23698|T	0.4803	0.321	0.36
NODE_70_length_23833_cov_2.358460|23721|T	0.3727	0.2857	0.4
NODE_86_length_18014_cov_2.229307|245|G	0.2807	0.2237	0.375
NODE_114_length_11234_cov_1.977153|78|T	0.4366	0.3855	0.3636
NODE_4_length_98011_cov_2.850507|62265|C	0.3299	0.2818	0.4737
NODE_98_length_15227_cov_2.969249|14583|T	0.4191	0.3511	0.4138
NODE_98_length_15227_cov_2.969249|14676|C	0.3826	0.4354	0.4
NODE_98_length_15227_cov_2.969249|14769|A	0.3383	0.274	0.375
NODE_98_length_15227_cov_2.969249|14826|T	0.2857	0.2847	0.4074
NODE_98_length_15227_cov_2.969249|14883|A	0.3451	0.4051	0.4737
NODE_98_length_15227_cov_2.969249|14886|A	0.2517	0.2532	0.3421
NODE_98_length_15227_cov_2.969249|14889|G	0.2394	0.2549	0.3421
NODE_98_length_15227_cov_2.969249|15072|T	0.2315	0.2057	0.3182

## Sheet: P614
Chr|Pos|Var	Terminal ileum [freq]	Cecum [freq]	Descending colon [freq]
NODE_63_length_13334_cov_0.597692|11672|G	0.2979	0.2857	0.3478
NODE_63_length_13334_cov_0.597692|11833|T	0.2083	0.2653	0.2727
NODE_63_length_13334_cov_0.597692|11836|T	0.2979	0.2653	0.3333
NODE_63_length_13334_cov_0.597692|11856|A	0.26	0.2708	0.4444
NODE_63_length_13334_cov_0.597692|12330|T	0.2125	0.2075	0.2222
NODE_63_length_13334_cov_0.597692|12341|G	0.2614	0.2373	0.2698
NODE_63_length_13334_cov_0.597692|12345|C	0.3846	0.3704	0.45
NODE_63_length_13334_cov_0.597692|12499|G	0.378	0.4462	0.4375
NODE_63_length_13334_cov_0.597692|12512|A	0.3617	0.3247	0.4074
NODE_63_length_13334_cov_0.597692|12593|C	0.2273	0.2258	0.2
NODE_63_length_13334_cov_0.597692|12634|G	0.2985	0.3056	0.3636
NODE_63_length_13334_cov_0.597692|12642|T	0.2568	0.3038	0.3864
NODE_63_length_13334_cov_0.597692|12748|G	0.2037	0.2703	0.2881
NODE_63_length_13334_cov_0.597692|12754|C	0.2031	0.3	0.3077
NODE_63_length_13334_cov_0.597692|12781|A	0.4079	0.5	0.4176

## Sheet: P706
Chr|Pos|Var	Terminal ileum [freq]	Cecum [freq]	Descending colon [freq]
NODE_15_length_93029_cov_3.173039|28103|C	0.2308	0.3373	0.3115
NODE_15_length_93029_cov_3.173039|28106|A	0.2326	0.2653	0.2879
NODE_25_length_58054_cov_3.118746|9375|A	0.5	0.375	0.4231
NODE_25_length_58054_cov_3.118746|9392|A	0.3103	0.3182	0.2549
NODE_26_length_53813_cov_3.641943|156|C	0.3143	0.3621	0.3478
NODE_36_length_41639_cov_4.020449|177|T	0.3636	0.3482	0.4253
NODE_36_length_41639_cov_4.020449|190|A	0.2727	0.359	0.2967
NODE_36_length_41639_cov_4.020449|221|A	0.3333	0.2769	0.2783
NODE_36_length_41639_cov_4.020449|289|C	0.3559	0.3134	0.2339
NODE_36_length_41639_cov_4.020449|307|C	0.3158	0.3455	0.2261
NODE_36_length_41639_cov_4.020449|311|C	0.2931	0.2846	0.2016
NODE_36_length_41639_cov_4.020449|312|A	0.3934	0.3465	0.2868
NODE_36_length_41639_cov_4.020449|318|T	0.2879	0.2879	0.2362
NODE_36_length_41639_cov_4.020449|319|A	0.2698	0.3139	0.2313
NODE_36_length_41639_cov_4.020449|351|T	0.2532	0.3355	0.26
NODE_43_length_35890_cov_4.014155|23887|C	0.3308	0.3288	0.3127
NODE_43_length_35890_cov_4.014155|23975|A	0.2099	0.2266	0.2758
NODE_43_length_35890_cov_4.014155|23991|C	0.2933	0.239	0.2468
NODE_43_length_35890_cov_4.014155|24200|C	0.2368	0.2473	0.2357
NODE_43_length_35890_cov_4.014155|24236|A	0.457	0.431	0.4854
NODE_43_length_35890_cov_4.014155|24257|A	0.2429	0.2273	0.2599
NODE_43_length_35890_cov_4.014155|24299|A	0.2562	0.2353	0.2401
NODE_43_length_35890_cov_4.014155|24321|A	0.284	0.2136	0.2793
NODE_43_length_35890_cov_4.014155|24365|A	0.3333	0.2562	0.2762
NODE_43_length_35890_cov_4.014155|24369|T	0.3092	0.2523	0.2577
NODE_43_length_35890_cov_4.014155|24399|C	0.3529	0.2804	0.2724
NODE_43_length_35890_cov_4.014155|24428|C	0.2199	0.2843	0.2324
NODE_43_length_35890_cov_4.014155|24433|C	0.2148	0.295	0.2328
NODE_43_length_35890_cov_4.014155|24461|G	0.2536	0.2138	0.2625
NODE_43_length_35890_cov_4.014155|24519|A	0.2459	0.2718	0.2027
NODE_43_length_35890_cov_4.014155|24598|A	0.2048	0.2257	0.2229
NODE_43_length_35890_cov_4.014155|24614|T	0.2059	0.2128	0.2507
NODE_43_length_35890_cov_4.014155|24643|G	0.4926	0.4903	0.4927
NODE_43_length_35890_cov_4.014155|24756|A	0.2783	0.2429	0.2517
NODE_43_length_35890_cov_4.014155|24798|G	0.2088	0.2529	0.2455
NODE_43_length_35890_cov_4.014155|24822|T	0.2473	0.2154	0.2336
NODE_45_length_33085_cov_3.509572|32440|C	0.2411	0.2089	0.2196
NODE_45_length_33085_cov_3.509572|32442|T	0.2067	0.2125	0.2232
NODE_45_length_33085_cov_3.509572|32488|G	0.2013	0.2322	0.2673
NODE_45_length_33085_cov_3.509572|32494|A	0.38	0.4045	0.445
NODE_45_length_33085_cov_3.509572|32650|T	0.4394	0.4138	0.375
NODE_45_length_33085_cov_3.509572|32656|T	0.2571	0.2423	0.2474
NODE_45_length_33085_cov_3.509572|32701|G	0.2075	0.2063	0.239
NODE_45_length_33085_cov_3.509572|32720|G	0.3793	0.4115	0.4286
NODE_45_length_33085_cov_3.509572|32797|A	0.2062	0.2189	0.2013
NODE_45_length_33085_cov_3.509572|32833|C	0.3284	0.483	0.3564
NODE_45_length_33085_cov_3.509572|32847|A	0.2254	0.2143	0.2385
NODE_45_length_33085_cov_3.509572|32950|A	0.375	0.3298	0.3864
NODE_45_length_33085_cov_3.509572|32953|T	0.3158	0.3191	0.3529
NODE_45_length_33085_cov_3.509572|32962|T	0.28	0.3333	0.3182
NODE_45_length_33085_cov_3.509572|32986|A	0.2326	0.3103	0.2247
NODE_45_length_33085_cov_3.509572|33012|C	0.2558	0.3867	0.25
NODE_48_length_31407_cov_3.886385|30837|T	0.2895	0.2815	0.225
NODE_48_length_31407_cov_3.886385|30838|G	0.2692	0.3022	0.2314
NODE_48_length_31407_cov_3.886385|30839|G	0.275	0.2867	0.2295
NODE_48_length_31407_cov_3.886385|30859|A	0.2963	0.2975	0.2806
NODE_48_length_31407_cov_3.886385|30862|T	0.3452	0.3234	0.2889
NODE_48_length_31407_cov_3.886385|30875|C	0.3297	0.2875	0.3259
NODE_48_length_31407_cov_3.886385|30876|C	0.3333	0.2767	0.2971
NODE_48_length_31407_cov_3.886385|30898|C	0.3295	0.2959	0.3694
NODE_48_length_31407_cov_3.886385|30914|G	0.3297	0.3046	0.3214
NODE_48_length_31407_cov_3.886385|30917|C	0.299	0.319	0.3353
NODE_48_length_31407_cov_3.886385|30923|A	0.2588	0.2706	0.3174
NODE_48_length_31407_cov_3.886385|30929|A	0.25	0.2393	0.2407
NODE_48_length_31407_cov_3.886385|30935|T	0.2752	0.3011	0.3226
NODE_48_length_31407_cov_3.886385|30953|T	0.25	0.3081	0.2865
NODE_48_length_31407_cov_3.886385|30955|T	0.2385	0.3096	0.3149
NODE_48_length_31407_cov_3.886385|30976|A	0.2432	0.2514	0.3184
NODE_48_length_31407_cov_3.886385|30992|T	0.2523	0.267	0.2989
NODE_48_length_31407_cov_3.886385|30995|A	0.2115	0.2424	0.2614
NODE_48_length_31407_cov_3.886385|31043|G	0.2941	0.3446	0.3421
NODE_48_length_31407_cov_3.886385|31090|T	0.2727	0.4012	0.3
NODE_48_length_31407_cov_3.886385|31103|G	0.2973	0.3865	0.3169
NODE_48_length_31407_cov_3.886385|31112|T	0.2	0.2252	0.2266
NODE_48_length_31407_cov_3.886385|31116|T	0.3077	0.3731	0.3654
NODE_48_length_31407_cov_3.886385|31117|C	0.303	0.4	0.3419
NODE_48_length_31407_cov_3.886385|31316|G	0.2388	0.2952	0.2222
NODE_48_length_31407_cov_3.886385|31319|A	0.2192	0.2679	0.2233
NODE_48_length_31407_cov_3.886385|31327|C	0.431	0.4771	0.4536
NODE_48_length_31407_cov_3.886385|31334|A	0.2029	0.2766	0.2609
NODE_48_length_31407_cov_3.886385|31335|A	0.2308	0.2879	0.271
NODE_69_length_18917_cov_3.215825|18826|C	0.4848	0.3038	0.3158
NODE_72_length_17897_cov_3.441371|15947|G	0.2057	0.282	0.2095
NODE_72_length_17897_cov_3.441371|15992|A	0.3681	0.3825	0.4038
NODE_72_length_17897_cov_3.441371|16004|G	0.25	0.2126	0.2288
NODE_72_length_17897_cov_3.441371|16013|G	0.3766	0.4062	0.4208
NODE_72_length_17897_cov_3.441371|16142|G	0.2011	0.2454	0.2549
NODE_72_length_17897_cov_3.441371|16199|A	0.397	0.3947	0.3897
NODE_72_length_17897_cov_3.441371|16310|G	0.3594	0.2913	0.2857
NODE_72_length_17897_cov_3.441371|16333|C	0.4382	0.4637	0.4522
NODE_72_length_17897_cov_3.441371|16356|C	0.3077	0.4093	0.4
NODE_72_length_17897_cov_3.441371|16367|C	0.2632	0.3439	0.2849
NODE_72_length_17897_cov_3.441371|16373|A	0.2105	0.2759	0.2857
NODE_72_length_17897_cov_3.441371|16376|A	0.2436	0.2597	0.2753
NODE_72_length_17897_cov_3.441371|16377|T	0.2297	0.2606	0.2796
NODE_72_length_17897_cov_3.441371|16394|C	0.3333	0.4138	0.4087
NODE_72_length_17897_cov_3.441371|16408|G	0.3711	0.4389	0.45
NODE_72_length_17897_cov_3.441371|16546|G	0.2361	0.2344	0.2527
NODE_72_length_17897_cov_3.441371|16557|T	0.2203	0.2547	0.2975
NODE_80_length_14586_cov_4.336664|224|A	0.4375	0.2975	0.2667
NODE_80_length_14586_cov_4.336664|260|A	0.3582	0.325	0.3113
NODE_80_length_14586_cov_4.336664|335|A	0.25	0.2882	0.259
NODE_83_length_12964_cov_3.856334|63|G	0.4375	0.4808	0.4854
NODE_83_length_12964_cov_3.856334|85|T	0.2759	0.2308	0.3162
NODE_83_length_12964_cov_3.856334|108|G	0.36	0.4286	0.4902
NODE_83_length_12964_cov_3.856334|255|C	0.44	0.4273	0.4324
NODE_83_length_12964_cov_3.856334|291|T	0.3175	0.3462	0.3
NODE_83_length_12964_cov_3.856334|297|A	0.3333	0.3	0.2893
NODE_83_length_12964_cov_3.856334|303|T	0.3158	0.2727	0.2783
NODE_103_length_6593_cov_3.557975|122|T	0.3143	0.2375	0.2442
NODE_103_length_6593_cov_3.557975|185|G	0.2895	0.2	0.2385
NODE_103_length_6593_cov_3.557975|219|C	0.4762	0.3768	0.4296
NODE_103_length_6593_cov_3.557975|234|A	0.4688	0.4054	0.4395
NODE_103_length_6593_cov_3.557975|270|G	0.5	0.4082	0.4458
NODE_103_length_6593_cov_3.557975|337|T	0.4603	0.354	0.3602
NODE_103_length_6593_cov_3.557975|365|G	0.4286	0.3759	0.3171

## Sheet: P708
Chr|Pos|Var	Terminal ileum [freq]	Cecum [freq]	Descending colon [freq]
NODE_2_length_154716_cov_2.716987|115714|C	0.3396	0.3925	0.3197
NODE_2_length_154716_cov_2.716987|115805|G	0.3158	0.3333	0.3269
NODE_2_length_154716_cov_2.716987|115863|C	0.2766	0.3267	0.42
NODE_2_length_154716_cov_2.716987|115920|G	0.2542	0.2676	0.3457
NODE_3_length_151811_cov_2.827321|148333|C	0.4565	0.2759	0.4261
NODE_3_length_151811_cov_2.827321|148609|T	0.4651	0.4421	0.5
NODE_4_length_138846_cov_2.907677|125817|C	0.4	0.4848	0.4021
NODE_4_length_138846_cov_2.907677|125835|G	0.4524	0.4154	0.4634
NODE_4_length_138846_cov_2.907677|125844|C	0.4737	0.3973	0.3846
NODE_4_length_138846_cov_2.907677|125856|C	0.4722	0.403	0.3953
NODE_4_length_138846_cov_2.907677|125886|A	0.5	0.4625	0.3673
NODE_4_length_138846_cov_2.907677|126116|T	0.4857	0.4186	0.2967
NODE_4_length_138846_cov_2.907677|126255|G	0.3696	0.4158	0.4672
NODE_4_length_138846_cov_2.907677|126300|A	0.3659	0.2692	0.3711
NODE_4_length_138846_cov_2.907677|126447|G	0.4333	0.4762	0.3627
NODE_4_length_138846_cov_2.907677|136648|C	0.4706	0.4189	0.4457
NODE_4_length_138846_cov_2.907677|136954|A	0.4062	0.3086	0.3372
NODE_4_length_138846_cov_2.907677|137008|C	0.4118	0.3587	0.3939
NODE_4_length_138846_cov_2.907677|137017|T	0.4615	0.3663	0.3426
NODE_4_length_138846_cov_2.907677|137037|C	0.4286	0.4112	0.3826
NODE_4_length_138846_cov_2.907677|137038|A	0.3824	0.3694	0.3565
NODE_4_length_138846_cov_2.907677|137098|C	0.5	0.4872	0.4759
NODE_4_length_138846_cov_2.907677|137182|C	0.3333	0.383	0.358
NODE_4_length_138846_cov_2.907677|137188|T	0.3077	0.2989	0.2809
NODE_4_length_138846_cov_2.907677|137308|C	0.3659	0.4754	0.4581
NODE_4_length_138846_cov_2.907677|137314|G	0.4146	0.4783	0.4267
NODE_4_length_138846_cov_2.907677|137377|C	0.3947	0.4421	0.4421
NODE_4_length_138846_cov_2.907677|137389|C	0.4545	0.4725	0.4835
NODE_4_length_138846_cov_2.907677|137393|C	0.4444	0.4494	0.4835
NODE_4_length_138846_cov_2.907677|137438|A	0.36	0.3196	0.3929
NODE_4_length_138846_cov_2.907677|137497|A	0.2188	0.374	0.3694
NODE_4_length_138846_cov_2.907677|137506|T	0.2414	0.3241	0.3474
NODE_4_length_138846_cov_2.907677|137518|G	0.3214	0.3509	0.3789
NODE_4_length_138846_cov_2.907677|137542|T	0.3571	0.38	0.3958
NODE_4_length_138846_cov_2.907677|137557|G	0.3448	0.2907	0.3491
NODE_4_length_138846_cov_2.907677|137560|G	0.2963	0.3699	0.3542
NODE_4_length_138846_cov_2.907677|137582|C	0.4583	0.3699	0.3412
NODE_4_length_138846_cov_2.907677|137638|A	0.3333	0.3333	0.2083
NODE_4_length_138846_cov_2.907677|137713|C	0.5	0.2927	0.375
NODE_16_length_68272_cov_2.948372|9677|C	0.3091	0.2414	0.3106
NODE_16_length_68272_cov_2.948372|9683|A	0.459	0.2774	0.4025
NODE_16_length_68272_cov_2.948372|9737|C	0.2469	0.2541	0.3057
NODE_16_length_68272_cov_2.948372|9761|C	0.4545	0.5	0.4471
NODE_16_length_68272_cov_2.948372|9812|C	0.5	0.3935	0.462
NODE_16_length_68272_cov_2.948372|9818|T	0.5	0.461	0.4516
NODE_16_length_68272_cov_2.948372|9851|C	0.3443	0.4286	0.3643
NODE_16_length_68272_cov_2.948372|9860|C	0.3519	0.3981	0.2951
NODE_16_length_68272_cov_2.948372|9863|T	0.2941	0.3125	0.2605
NODE_16_length_68272_cov_2.948372|9866|C	0.2553	0.3846	0.25
NODE_33_length_38976_cov_2.809423|25|C	0.5	0.32	0.3125
NODE_33_length_38976_cov_2.809423|208|G	0.3333	0.2619	0.2889
NODE_33_length_38976_cov_2.809423|293|C	0.2791	0.2447	0.2233
NODE_33_length_38976_cov_2.809423|345|C	0.3455	0.2397	0.2481
NODE_33_length_38976_cov_2.809423|374|C	0.3095	0.2407	0.3252
NODE_33_length_38976_cov_2.809423|392|A	0.4681	0.4239	0.4727
NODE_33_length_38976_cov_2.809423|409|C	0.2895	0.3711	0.3846
NODE_33_length_38976_cov_2.809423|455|A	0.2791	0.297	0.3529
NODE_33_length_38976_cov_2.809423|469|G	0.2679	0.2479	0.2016
NODE_33_length_38976_cov_2.809423|480|C	0.4222	0.3178	0.3256
NODE_33_length_38976_cov_2.809423|485|C	0.3934	0.438	0.3782
NODE_33_length_38976_cov_2.809423|492|A	0.2295	0.2697	0.2831
NODE_33_length_38976_cov_2.809423|519|C	0.4444	0.4797	0.4348
NODE_33_length_38976_cov_2.809423|523|A	0.2698	0.2848	0.271
NODE_33_length_38976_cov_2.809423|568|G	0.2195	0.2589	0.2124
NODE_33_length_38976_cov_2.809423|574|A	0.2222	0.3158	0.2397
NODE_33_length_38976_cov_2.809423|598|C	0.4717	0.3826	0.3411
NODE_33_length_38976_cov_2.809423|607|C	0.2167	0.2769	0.2593
NODE_33_length_38976_cov_2.809423|636|T	0.2593	0.2469	0.2457
NODE_33_length_38976_cov_2.809423|656|A	0.3714	0.3377	0.3374
NODE_33_length_38976_cov_2.809423|665|C	0.3793	0.3282	0.3537
NODE_33_length_38976_cov_2.809423|679|A	0.2969	0.2804	0.3643
NODE_33_length_38976_cov_2.809423|685|T	0.25	0.2826	0.2727
NODE_33_length_38976_cov_2.809423|693|C	0.2273	0.2198	0.2347
NODE_33_length_38976_cov_2.809423|745|G	0.4722	0.4184	0.4
NODE_33_length_38976_cov_2.809423|748|G	0.2059	0.337	0.2762
NODE_33_length_38976_cov_2.809423|757|G	0.2973	0.3168	0.2979
NODE_33_length_38976_cov_2.809423|760|A	0.3824	0.2941	0.25
NODE_33_length_38976_cov_2.809423|829|C	0.4608	0.4847	0.448
NODE_33_length_38976_cov_2.809423|836|G	0.378	0.3827	0.3169
NODE_33_length_38976_cov_2.809423|865|T	0.3763	0.2696	0.2537
NODE_33_length_38976_cov_2.809423|903|T	0.4898	0.3241	0.3611
NODE_37_length_36497_cov_3.048210|143|G	0.5	0.4375	0.5
NODE_37_length_36497_cov_3.048210|398|G	0.4118	0.4286	0.4355
NODE_37_length_36497_cov_3.048210|447|T	0.3556	0.4486	0.4444
NODE_37_length_36497_cov_3.048210|499|T	0.28	0.4457	0.4494
NODE_37_length_36497_cov_3.048210|595|C	0.4	0.4425	0.4662
NODE_37_length_36497_cov_3.048210|600|T	0.3906	0.4603	0.4892
NODE_37_length_36497_cov_3.048210|699|C	0.3889	0.4107	0.4587
NODE_37_length_36497_cov_3.048210|1254|T	0.5	0.4914	0.4964
NODE_38_length_35465_cov_2.884635|34033|T	0.4706	0.3158	0.38
NODE_38_length_35465_cov_2.884635|34329|T	0.3529	0.3729	0.365
NODE_38_length_35465_cov_2.884635|34562|G	0.4	0.4148	0.3854
NODE_38_length_35465_cov_2.884635|35176|C	0.3333	0.4338	0.4122
NODE_38_length_35465_cov_2.884635|35285|A	0.4359	0.3947	0.4144
NODE_38_length_35465_cov_2.884635|35309|A	0.3429	0.3967	0.4479
NODE_55_length_27183_cov_2.778089|23151|G	0.3333	0.4771	0.4344
NODE_55_length_27183_cov_2.778089|23177|T	0.4722	0.4787	0.4364
NODE_55_length_27183_cov_2.778089|23480|T	0.3889	0.3727	0.437
NODE_55_length_27183_cov_2.778089|23483|C	0.4872	0.4224	0.4872
NODE_55_length_27183_cov_2.778089|23486|C	0.4444	0.4333	0.4766
NODE_59_length_26406_cov_2.866669|25928|C	0.3443	0.375	0.3218
NODE_59_length_26406_cov_2.866669|25937|A	0.3175	0.3434	0.2901
NODE_59_length_26406_cov_2.866669|25946|G	0.2963	0.4336	0.3665
NODE_59_length_26406_cov_2.866669|25949|C	0.3115	0.42	0.3373
NODE_59_length_26406_cov_2.866669|25952|C	0.35	0.4225	0.3315
NODE_59_length_26406_cov_2.866669|26030|C	0.3898	0.3813	0.3893
NODE_59_length_26406_cov_2.866669|26178|C	0.4138	0.4539	0.4213
NODE_59_length_26406_cov_2.866669|26225|G	0.3818	0.4597	0.4065
NODE_59_length_26406_cov_2.866669|26297|T	0.2791	0.3636	0.3163
NODE_59_length_26406_cov_2.866669|26303|C	0.303	0.2832	0.2897
NODE_59_length_26406_cov_2.866669|26306|G	0.275	0.2214	0.2362
NODE_59_length_26406_cov_2.866669|26307|G	0.2558	0.2353	0.24
NODE_59_length_26406_cov_2.866669|26308|C	0.2632	0.2602	0.2783
NODE_65_length_24981_cov_2.893649|24863|T	0.2286	0.3708	0.375
NODE_65_length_24981_cov_2.893649|24914|C	0.3095	0.4336	0.3958
NODE_76_length_20072_cov_3.178309|15220|C	0.4054	0.4706	0.3509
NODE_76_length_20072_cov_3.178309|15262|G	0.4667	0.481	0.3846
NODE_76_length_20072_cov_3.178309|15301|G	0.4231	0.3939	0.3333
NODE_76_length_20072_cov_3.178309|15547|T	0.3182	0.4091	0.4308
NODE_76_length_20072_cov_3.178309|15742|T	0.4828	0.395	0.4158
NODE_76_length_20072_cov_3.178309|15942|T	0.5	0.4434	0.4202
NODE_76_length_20072_cov_3.178309|15990|T	0.4	0.422	0.4516
NODE_76_length_20072_cov_3.178309|15998|G	0.3846	0.4954	0.4737
NODE_76_length_20072_cov_3.178309|16033|A	0.4167	0.486	0.4248
NODE_76_length_20072_cov_3.178309|16050|G	0.4559	0.4959	0.437
NODE_76_length_20072_cov_3.178309|16296|T	0.3725	0.5	0.4468
NODE_76_length_20072_cov_3.178309|16449|T	0.4167	0.4286	0.4044
NODE_76_length_20072_cov_3.178309|16470|T	0.4792	0.4615	0.4474
NODE_76_length_20072_cov_3.178309|16524|A	0.42	0.4676	0.4138
NODE_76_length_20072_cov_3.178309|16533|A	0.4815	0.4759	0.4792
NODE_76_length_20072_cov_3.178309|16694|T	0.2564	0.367	0.4211
NODE_76_length_20072_cov_3.178309|16709|A	0.4091	0.416	0.4685
NODE_76_length_20072_cov_3.178309|16846|A	0.4894	0.4844	0.4925
NODE_76_length_20072_cov_3.178309|17031|T	0.3902	0.4336	0.4463
NODE_76_length_20072_cov_3.178309|17297|G	0.4259	0.4167	0.4122
NODE_76_length_20072_cov_3.178309|17500|G	0.4634	0.402	0.4783
NODE_76_length_20072_cov_3.178309|17502|T	0.4186	0.3048	0.4312
NODE_76_length_20072_cov_3.178309|17580|A	0.3571	0.4771	0.4128
NODE_76_length_20072_cov_3.178309|17601|C	0.3333	0.4286	0.4673
NODE_76_length_20072_cov_3.178309|17604|T	0.3158	0.419	0.4196
NODE_76_length_20072_cov_3.178309|17653|T	0.2895	0.3736	0.4952
NODE_76_length_20072_cov_3.178309|17661|C	0.2927	0.413	0.4615
NODE_76_length_20072_cov_3.178309|17688|T	0.32	0.3827	0.4299
NODE_76_length_20072_cov_3.178309|17772|T	0.5	0.4135	0.3913
NODE_76_length_20072_cov_3.178309|17793|T	0.4722	0.4118	0.4412
NODE_76_length_20072_cov_3.178309|17844|G	0.4524	0.4186	0.3933
NODE_76_length_20072_cov_3.178309|17958|A	0.4474	0.3824	0.3636
NODE_76_length_20072_cov_3.178309|17997|A	0.4318	0.4655	0.4524
NODE_76_length_20072_cov_3.178309|18060|G	0.4872	0.413	0.4757
NODE_76_length_20072_cov_3.178309|18075|T	0.3714	0.3173	0.4018
NODE_76_length_20072_cov_3.178309|18090|T	0.4103	0.3465	0.4206
NODE_76_length_20072_cov_3.178309|18105|T	0.3143	0.3611	0.3519
NODE_76_length_20072_cov_3.178309|18126|G	0.375	0.3248	0.431
NODE_76_length_20072_cov_3.178309|18135|C	0.3095	0.3514	0.4052
NODE_76_length_20072_cov_3.178309|18138|C	0.4286	0.3667	0.418
NODE_76_length_20072_cov_3.178309|18237|A	0.3556	0.4474	0.4643
NODE_76_length_20072_cov_3.178309|18297|C	0.359	0.3465	0.3882
NODE_76_length_20072_cov_3.178309|18348|G	0.3415	0.381	0.4353
NODE_76_length_20072_cov_3.178309|18369|C	0.3333	0.4554	0.41
NODE_76_length_20072_cov_3.178309|18381|G	0.375	0.4138	0.398
NODE_76_length_20072_cov_3.178309|18382|C	0.3514	0.4322	0.4216
NODE_76_length_20072_cov_3.178309|18659|C	0.3617	0.4741	0.4615
NODE_76_length_20072_cov_3.178309|18738|T	0.3529	0.4894	0.4124
NODE_76_length_20072_cov_3.178309|18764|T	0.3929	0.4835	0.413
NODE_76_length_20072_cov_3.178309|18770|G	0.4118	0.4842	0.4902
NODE_76_length_20072_cov_3.178309|19089|C	0.3667	0.451	0.4898
NODE_76_length_20072_cov_3.178309|19229|A	0.4211	0.495	0.4495
NODE_76_length_20072_cov_3.178309|19289|A	0.25	0.3378	0.4458
NODE_76_length_20072_cov_3.178309|19298|A	0.3158	0.3333	0.4684
NODE_76_length_20072_cov_3.178309|19352|C	0.4211	0.4433	0.4915
NODE_76_length_20072_cov_3.178309|19367|A	0.4286	0.466	0.3966
NODE_76_length_20072_cov_3.178309|19380|A	0.4444	0.4951	0.4202
NODE_76_length_20072_cov_3.178309|19470|T	0.4333	0.4494	0.4912
NODE_76_length_20072_cov_3.178309|19475|A	0.3333	0.3736	0.4609
NODE_82_length_19176_cov_2.732974|303|G	0.4348	0.4744	0.5
NODE_82_length_19176_cov_2.732974|630|T	0.4848	0.4462	0.4434
NODE_83_length_19149_cov_2.973789|2078|A	0.3478	0.2714	0.3933
NODE_83_length_19149_cov_2.973789|2089|A	0.3043	0.3143	0.402
NODE_83_length_19149_cov_2.973789|2094|G	0.36	0.3056	0.3684
NODE_83_length_19149_cov_2.973789|2099|G	0.4643	0.2933	0.4
NODE_83_length_19149_cov_2.973789|2117|C	0.5	0.4032	0.4615
NODE_83_length_19149_cov_2.973789|2178|C	0.4857	0.4507	0.487
NODE_83_length_19149_cov_2.973789|2186|G	0.4194	0.4225	0.4636
NODE_83_length_19149_cov_2.973789|2187|A	0.3667	0.3867	0.41
NODE_83_length_19149_cov_2.973789|2304|G	0.3333	0.4632	0.4474
NODE_83_length_19149_cov_2.973789|2313|G	0.2973	0.4409	0.4259
NODE_83_length_19149_cov_2.973789|2416|A	0.3333	0.3333	0.27
NODE_83_length_19149_cov_2.973789|2432|C	0.4231	0.4111	0.3981
NODE_83_length_19149_cov_2.973789|2434|A	0.4074	0.4	0.3942
NODE_83_length_19149_cov_2.973789|2435|A	0.36	0.3977	0.3592
NODE_83_length_19149_cov_2.973789|2711|A	0.2432	0.4141	0.4752
NODE_83_length_19149_cov_2.973789|2753|T	0.2973	0.3837	0.3981
NODE_85_length_18605_cov_3.103119|18119|T	0.2941	0.2661	0.271
NODE_85_length_18605_cov_3.103119|18521|T	0.2222	0.2673	0.2747
NODE_85_length_18605_cov_3.103119|18532|A	0.2778	0.2826	0.2935
NODE_87_length_18002_cov_2.812706|17785|C	0.3167	0.4276	0.4709
NODE_87_length_18002_cov_2.812706|17794|T	0.2593	0.406	0.3789
NODE_106_length_12943_cov_3.100466|110|C	0.3529	0.4	0.3095
NODE_106_length_12943_cov_3.100466|205|T	0.4444	0.3529	0.2778
NODE_106_length_12943_cov_3.100466|207|A	0.4211	0.4237	0.3659
NODE_106_length_12943_cov_3.100466|287|G	0.3478	0.3425	0.3824
NODE_106_length_12943_cov_3.100466|288|A	0.3333	0.3253	0.3521
NODE_106_length_12943_cov_3.100466|289|G	0.32	0.3636	0.3768
NODE_106_length_12943_cov_3.100466|300|T	0.25	0.2222	0.2083
NODE_106_length_12943_cov_3.100466|10548|G	0.3913	0.4727	0.381
NODE_106_length_12943_cov_3.100466|10590|C	0.3043	0.4667	0.3571
NODE_106_length_12943_cov_3.100466|10592|C	0.2963	0.4118	0.3846
NODE_123_length_10467_cov_3.067347|10321|A	0.5	0.2836	0.4225
NODE_123_length_10467_cov_3.067347|10348|G	0.3611	0.3485	0.4235
NODE_123_length_10467_cov_3.067347|10396|A	0.3	0.2131	0.2083
NODE_123_length_10467_cov_3.067347|10423|G	0.4062	0.4286	0.4694
NODE_126_length_10153_cov_3.664187|77|T	0.3953	0.3564	0.2966
NODE_126_length_10153_cov_3.664187|276|A	0.2941	0.3152	0.3378
NODE_126_length_10153_cov_3.664187|289|T	0.32	0.3452	0.3211
NODE_126_length_10153_cov_3.664187|481|G	0.2476	0.3306	0.3068
NODE_126_length_10153_cov_3.664187|876|C	0.2	0.3242	0.2805
NODE_126_length_10153_cov_3.664187|968|A	0.3026	0.2723	0.317
NODE_126_length_10153_cov_3.664187|1088|A	0.2692	0.2406	0.2895
NODE_126_length_10153_cov_3.664187|1217|A	0.3333	0.2914	0.3218
NODE_195_length_2876_cov_3.379237|74|A	0.4444	0.3556	0.2708
NODE_195_length_2876_cov_3.379237|246|A	0.3333	0.3377	0.41
NODE_195_length_2876_cov_3.379237|426|A	0.3673	0.3143	0.3906
NODE_195_length_2876_cov_3.379237|615|T	0.4595	0.4018	0.3504
NODE_195_length_2876_cov_3.379237|636|C	0.439	0.2614	0.2828
NODE_198_length_2795_cov_2.643277|2540|A	0.4348	0.4643	0.4556
NODE_198_length_2795_cov_2.643277|2547|A	0.5	0.4634	0.3953
NODE_198_length_2795_cov_2.643277|2571|A	0.4091	0.3973	0.3803
NODE_198_length_2795_cov_2.643277|2594|G	0.4583	0.4789	0.4324

## Sheet: P711
Chr|Pos|Var	Terminal ileum [freq]	Cecum [freq]	Descending colon [freq]
NODE_20_length_67053_cov_2.687340|255|A	0.3077	0.4667	0.4737
NODE_20_length_67053_cov_2.687340|297|C	0.2857	0.4625	0.3714
NODE_20_length_67053_cov_2.687340|309|A	0.2759	0.4848	0.3143
NODE_20_length_67053_cov_2.687340|588|A	0.2857	0.4299	0.35
NODE_20_length_67053_cov_2.687340|592|A	0.3125	0.4273	0.3684
NODE_20_length_67053_cov_2.687340|594|A	0.2857	0.4182	0.381
NODE_20_length_67053_cov_2.687340|641|C	0.2692	0.4271	0.35
NODE_20_length_67053_cov_2.687340|643|A	0.2692	0.3776	0.3043
NODE_20_length_67053_cov_2.687340|648|G	0.3043	0.3939	0.3333
NODE_20_length_67053_cov_2.687340|654|C	0.35	0.4118	0.3182
NODE_20_length_67053_cov_2.687340|660|C	0.4444	0.4526	0.3478
NODE_20_length_67053_cov_2.687340|663|C	0.375	0.4468	0.4
NODE_20_length_67053_cov_2.687340|674|G	0.4211	0.5	0.3214
NODE_20_length_67053_cov_2.687340|684|C	0.3462	0.4286	0.3
NODE_39_length_40605_cov_2.482236|6534|C	0.375	0.2644	0.2917
NODE_39_length_40605_cov_2.482236|6684|T	0.3333	0.3861	0.2593
NODE_39_length_40605_cov_2.482236|6690|G	0.3333	0.4598	0.28
NODE_49_length_33461_cov_2.704235|30962|G	0.5	0.4062	0.5
NODE_49_length_33461_cov_2.704235|31118|A	0.4839	0.4882	0.3636
NODE_49_length_33461_cov_2.704235|31333|A	0.3478	0.4062	0.4194
NODE_49_length_33461_cov_2.704235|31361|A	0.2821	0.4097	0.4815
NODE_49_length_33461_cov_2.704235|31526|C	0.4412	0.466	0.3333
NODE_49_length_33461_cov_2.704235|31556|A	0.4359	0.3852	0.3077
NODE_49_length_33461_cov_2.704235|31628|T	0.375	0.4467	0.2667
NODE_49_length_33461_cov_2.704235|31673|T	0.3721	0.4851	0.3226
NODE_49_length_33461_cov_2.704235|31674|A	0.375	0.4964	0.3226
NODE_49_length_33461_cov_2.704235|31676|T	0.3659	0.4857	0.3333
NODE_49_length_33461_cov_2.704235|31865|G	0.3	0.3833	0.2857
NODE_49_length_33461_cov_2.704235|31868|G	0.3659	0.4331	0.3125
NODE_49_length_33461_cov_2.704235|32002|T	0.3571	0.3645	0.375
NODE_49_length_33461_cov_2.704235|32099|T	0.3438	0.5	0.2903
NODE_49_length_33461_cov_2.704235|32461|A	0.5	0.4792	0.4857
NODE_49_length_33461_cov_2.704235|32912|T	0.3182	0.4607	0.3667
NODE_49_length_33461_cov_2.704235|32984|A	0.3913	0.3855	0.28
NODE_49_length_33461_cov_2.704235|33000|T	0.5	0.4468	0.3333
NODE_49_length_33461_cov_2.704235|33239|A	0.3889	0.4808	0.3684
NODE_52_length_31671_cov_2.400943|30455|C	0.48	0.4771	0.5
NODE_52_length_31671_cov_2.400943|30500|G	0.4146	0.4912	0.3636
NODE_52_length_31671_cov_2.400943|30563|G	0.5	0.4483	0.3913
NODE_52_length_31671_cov_2.400943|30656|C	0.4324	0.3984	0.3913
NODE_52_length_31671_cov_2.400943|30683|A	0.3939	0.451	0.3913
NODE_52_length_31671_cov_2.400943|30779|T	0.4324	0.3398	0.4167
NODE_52_length_31671_cov_2.400943|30797|G	0.3333	0.3953	0.36
NODE_52_length_31671_cov_2.400943|30800|G	0.3171	0.4419	0.3846
NODE_52_length_31671_cov_2.400943|30806|T	0.2703	0.4483	0.4138
NODE_52_length_31671_cov_2.400943|30848|T	0.3429	0.4419	0.4444
NODE_52_length_31671_cov_2.400943|30875|A	0.4688	0.4273	0.4545
NODE_52_length_31671_cov_2.400943|31049|T	0.4848	0.3974	0.4
NODE_52_length_31671_cov_2.400943|31154|T	0.3478	0.3571	0.5
NODE_52_length_31671_cov_2.400943|31223|G	0.4167	0.4831	0.4815
NODE_52_length_31671_cov_2.400943|31268|T	0.5	0.4211	0.5
NODE_52_length_31671_cov_2.400943|31433|G	0.4375	0.38	0.4667
NODE_67_length_22046_cov_2.170846|887|G	0.4186	0.342	0.2857
NODE_67_length_22046_cov_2.170846|905|G	0.4	0.3487	0.2093
NODE_67_length_22046_cov_2.170846|914|G	0.375	0.3441	0.2143
NODE_67_length_22046_cov_2.170846|1025|A	0.2727	0.2791	0.35
NODE_67_length_22046_cov_2.170846|1064|G	0.3	0.3519	0.3714
NODE_67_length_22046_cov_2.170846|1065|T	0.4839	0.3084	0.3243
NODE_96_length_10939_cov_2.829836|1978|G	0.28	0.4603	0.4444
NODE_96_length_10939_cov_2.829836|2245|C	0.4167	0.4898	0.3462
NODE_96_length_10939_cov_2.829836|2692|T	0.4444	0.4217	0.4

[truncated: 3 more sheets: P802, P807, P913]
